# Supplementary material for: Single-protein/RNA imaging reveals ZNF598 as a limiting factor in resolving collided ribosomes
Source: EMBO J. 2025 Aug 1;44(18):5215–32. doi: 10.1038/s44318-025-00523-z (PMC12436648; doi:10.1038/s44318-025-00523-z)
Supplement: Supplementary file 3 — Movie EV1 [file 44318_2025_523_MOESM3_ESM.zip › Movie EV1/ReadMe.txt]

Movie EV1. Live cell imaging of WT-1xPBS reporter mRNA related to Figure 1. 
Left panel: cropped area of a cell, with one featured mRNA indicated with a white circle. Red channel: mRNA; Cyan channel: PCP-HaloTag. 
Right panel: Fluorescence intensity over time plotted for the featured molecule. Scale bar: 2µm
