# Supplementary material for: Single-protein/RNA imaging reveals ZNF598 as a limiting factor in resolving collided ribosomes
Source: EMBO J. 2025 Aug 1;44(18):5215–32. doi: 10.1038/s44318-025-00523-z (PMC12436648; doi:10.1038/s44318-025-00523-z)
Supplement: Supplementary file 5 — Movie EV3 [file 44318_2025_523_MOESM5_ESM.zip › Movie EV3/README.txt]

Movie EV3. Harringtonine runoff experiment with a cell expressing the no-insert reporter, related to Figure 2. 
Left panel: cropped area of a cell, with one featured mRNA indicated with a green circle. Red channel: mRNA; green channel: SunTag. 
Right panel: Fluorescence intensity over time plotted for the featured molecule. Scale bar: 5µm
