# Supplementary material for: Single-protein/RNA imaging reveals ZNF598 as a limiting factor in resolving collided ribosomes
Source: EMBO J. 2025 Aug 1;44(18):5215–32. doi: 10.1038/s44318-025-00523-z (PMC12436648; doi:10.1038/s44318-025-00523-z)
Supplement: Supplementary file 6 — Movie EV4 [file 44318_2025_523_MOESM6_ESM.zip]

Archive with 2 entries (2 files):
- Movie EV4/Movie EV4.avi
- Movie EV4/README.txt
