# Supplementary material for: Single-protein/RNA imaging reveals ZNF598 as a limiting factor in resolving collided ribosomes
Source: EMBO J. 2025 Aug 1;44(18):5215–32. doi: 10.1038/s44318-025-00523-z (PMC12436648; doi:10.1038/s44318-025-00523-z)
Supplement: Supplementary file 12 — Movie EV10 [file 44318_2025_523_MOESM12_ESM.zip › Movie EV10/README.txt]

Movie EV10. Harringtonine assay imaging experiment with a cell expressing the no insert reporter post 10minute Harringtonine treatment, related to Figure 5. 
Left panel: cropped area of a cell, with one featured mRNA indicated with a circle. Magenta channel: ZNF598; green channel: SunTag. 
Right panel: Fluorescence intensity over time plotted for the featured molecule. Scale bar: 5µm (left panel); 2 µm (middle panel)
