# Supplementary material for: Single-protein/RNA imaging reveals ZNF598 as a limiting factor in resolving collided ribosomes
Source: EMBO J. 2025 Aug 1;44(18):5215–32. doi: 10.1038/s44318-025-00523-z (PMC12436648; doi:10.1038/s44318-025-00523-z)
Supplement: Supplementary file 14 — Movie EV12 [file 44318_2025_523_MOESM14_ESM.zip › Movie EV12/README.txt]

Movie EV12. UV-Damage assay imaging experiment with a cell expressing the poly(A)60 reporter, related to Figure 6. Green channel: SunTag; magenta channel: ZNF598-HaloTag. Left panel: cropped area of a cell before UV exposure. 
Right panel: cropped area of a cell post-UV exposure. Scale bar: 2µm
