# Supplementary material for: Single-protein/RNA imaging reveals ZNF598 as a limiting factor in resolving collided ribosomes
Source: EMBO J. 2025 Aug 1;44(18):5215–32. doi: 10.1038/s44318-025-00523-z (PMC12436648; doi:10.1038/s44318-025-00523-z)
Supplement: Supplementary file 15 — Movie EV13 [file 44318_2025_523_MOESM15_ESM.zip › Movie EV13/README.txt]

Movie EV13. Harringtonine runoff experiment with cells expressing no-insert reporter, related to Figure S3. Left panel: -UV exposure.
 Right panel: + UV exposure. Scale bar: 5µm
