# Supplementary material for: Single-protein/RNA imaging reveals ZNF598 as a limiting factor in resolving collided ribosomes
Source: EMBO J. 2025 Aug 1;44(18):5215–32. doi: 10.1038/s44318-025-00523-z (PMC12436648; doi:10.1038/s44318-025-00523-z)
Supplement: Supplementary file 16 — Source data Fig. 1 [file 44318_2025_523_MOESM16_ESM.zip]

Archive with 16 entries (10 files):
- Figure 1/
- Figure 1/1C/
- Figure 1/1C/0xPP7_fullImage.tif
- Figure 1/1C/12xPP7-1_fullimage.tif
- Figure 1/1C/1xPP7-1_fullimage.tif
- Figure 1/1C/3xPP7_fullimage.tif
- Figure 1/1C/ReadMe.txt
- Figure 1/1C/WholeCellImage.tif
- Figure 1/1D/
- Figure 1/1D/Intensity Traces Numerical Data.xlsx
- Figure 1/1E/
- Figure 1/1E/Fraction PCP Colocalization numerical data.xlsx
- Figure 1/1F/
- Figure 1/1F/Histogram Numerical data.xlsx
- Figure 1/1G/
- Figure 1/1G/1xPBS Numerical data.xlsx
