# Supplementary material for: Single-protein/RNA imaging reveals ZNF598 as a limiting factor in resolving collided ribosomes
Source: EMBO J. 2025 Aug 1;44(18):5215–32. doi: 10.1038/s44318-025-00523-z (PMC12436648; doi:10.1038/s44318-025-00523-z)
Supplement: Supplementary file 16 — Source data Fig. 1 [file 44318_2025_523_MOESM16_ESM.zip › Figure 1/1C/ReadMe.txt]

All Original Images were cropped and contrast adjusted.
All single molecule PBS images are contrast adjusted similarly.
Whole cell image does not have the same contrast (contrast was enhanced to show detail).
