# Supplementary material for: Single-protein/RNA imaging reveals ZNF598 as a limiting factor in resolving collided ribosomes
Source: EMBO J. 2025 Aug 1;44(18):5215–32. doi: 10.1038/s44318-025-00523-z (PMC12436648; doi:10.1038/s44318-025-00523-z)
Supplement: Supplementary file 16 — Source data Fig. 1 [file 44318_2025_523_MOESM16_ESM.zip › Figure 1/1D/Intensity Traces Numerical Data.xlsx]

## Sheet: Sheet1
Figure 1 D Intensity Traces Numerical Data
Time (min)	0xPP7 Intensity	1xPP7 Intensity	3xPP7 Intensity	12xPP7 Intensity
0	327.138	0	2141.37	5807.22
0.0182482	361.573	0	2424.13	5706.01
0.0364963	125.395	0	2240.83	4595.8
0.0547445	136.459	280.761	1884.24	4497.12
0.0729927	19.3021	0	2148.21	4819.78
0.0912408	110.713	0	1920.73	5292.4
0.109489	171.743	374.632	3334.16	4477.75
0.127737	168.704	0	2316.5	5727.69
0.145985	148.069	468.108	1298.84	5824.5
0.164234	227.374	316.899	1314.71	5053.97
0.182482	32.2698	0	1330.58	5706.01
0.20073	46.0436	0	1346.45	5614.98
0.218978	32.3067	481.721	1410.35	6561.2
0.237226	14.175	335.285	1474.24	6119.16
0.255474	218.854	1408.01	2120.42	6712.44
0.273722	59.7156	1272.43	1974.29	6409.42
0.291971	68.5331	1257.8	3015.86	6293.1
0.310219	112.5	290.145	2023.24	5883.1
0.328467	155.387	274.221	2255.07	6353.9
0.346715	118.612	0	1982.02	6469.81
0.364963	73.0542	0	2267.61	6397.64
0.383211	30.1275	0	2225.18	7614.37
0.40146	0.252964	0	2012.88	7367.26
0.419708	38.6388	0	1990.65	6956.53
0.437956	68.2777	406.493	3523.19	7936.9
0.456204	44.4942	354.446	3044.83	7608.66
0.474452	5.07595	0	3301.37	7240.48
0.4927	24.9791	0	3452.42	7263.98
0.510949	157.782	311.48	2219.12	6237.81
0.529197	163.053	322.225	3471.49	5637.57
0.547445	39.3523	0	2711.78	6130.57
0.565693	80.3129	0	2809.34	7206.44
0.583941	143.357	0	2750.39	7094.84
0.60219	8.87433	264.827	2722.42	6581.84
0.620438	72.1576	298.794	1316.85	6630.25
0.638686	58.0024	311.273	1135.58	5964.48
0.656934	126.397	0	1063.88	5619.66
0.675182	178.962	110.88	1795.01	5893.85
0.69343	352.908	1305.44	1330.2	6308.56
0.711678	228.613	1238.16	1063.99	6061.17
0.729927	90.6658	1363.1	1651.45	6654.49
0.748175	516.211	1136.04	2238.9	6379.44
0.766423	681.693	1283.74	2469.32	6139.06
0.784671	158.388	1393.09	2292.65	6054.86
0.802919	48.624	377.216	2999.35	7585.67
0.821168	429.94	202.634	3299.83	7774.87
0.839416	203.345	0	3118.66	7527.62
0.857664	72.592	433.832	3049.13	7641.44
0.875912	4.42777	0	2979.87	7717.42
0.89416	130.156	0	4205.04	7889.99
0.912408	107.86	0	4065.85	8237.67
0.930656	155.973	1268.65	3552.99	7276.02
0.948905	310.829	1208.03	2365.66	7962.99
0.967153	47.4314	1236.09	3824.9	7783.98
0.985401	312.01	980.043	3669.41	7204.41
1.00365	284.495	1038.59	3122.83	8196.97
1.0219	153.999	206.053	3270.74	6809.58
1.04015	198.582	0	2251.91	6536.09
1.05839	75.575	91.8294	2310.7	6088.28
1.07664	171.88	316.126	2336.9	5315.74
1.09489	115.224	165.949	2259.82	5400.23
1.11314	119.421	0	3103.65	5899.47
1.13139	309.942	334.849	3555.21	5226.12
1.14963	170.23	0	2918.47	5520.7
1.16788	3.40748	0	2740.85	5474.15
1.18613	72.9199	0	2253.57	6131.67
1.20438	136.506	0	2196.84	5758.96
1.22263	141.284	267.483	2256.58	5510.45
1.24088	74.0629	0	2316.32	5440.98
1.25912	175.704	0	1911.31	5814.68
1.27737	14.874	0	2235.72	5946.79
1.29562	216.007	378.058	2565.3	5472.81
1.31387	193.718	397.471	2329.2	6105.1
1.33212	83.602	0	2171.58	6368.33
1.35036	24.7418	335.505	2325.85	6472.35
1.36861	141.553	201.903	2304.22	7407.54
1.38686	66.3319	303.401	2293.62	6392.12
1.40511	144.802	0	2613.19	6420.24
1.42336	167.661	0	1666.87	6421.13
1.44161	78.3092	0	2066.63	5869.9
1.45985	23.8716	1119.51	1646.31	6683.3
1.4781	101.449	1068.45	1226	6866.06
1.49635	292.836	1017.39	1313.67	6993.04
1.5146	143.199	1067.38	1415.72	7400.06
1.53285	56.9368	0	1517.77	6885.17
1.55109	13.3351	433.697	1619.82	6972.65
1.56934	225.9	0	1721.87	5805.69
1.58759	241.013	0	1823.92	5301.49
1.60584	143.087	0	607.321	5604.96
1.62409	181.27	0	865.632	5612.35
1.64234	204.299	941.071	1144.37	5740.92
1.66058	113.006	1225.12	941.406	5507.5
1.67883	277.598	0	1020.86	5788.56
1.69708	62.1851	279.914	1085.19	5451.67
1.71533	214.62	160.191	1834.17	5146.64
1.73358	46.9507	145.484	2582.07	5889.42
1.75182	140.795	0	1454.35	5900.36
1.77007	128.273	0	1405.91	5849.76
1.78832	118.572	0	1357.46	5907.61
1.80657	2.75175	0	1309.01	5858.21
1.82482	275.777	0	1916.11	5124.77
1.84306	159.261	387.417	1705.52	5601.8
1.86131	197.873	0	1862.19	5447.68
1.87956	20.8335	0	1987.92	5278.89
1.89781	100.722	0	1576.14	5311.42
1.91606	308.591	201.41	1164.36	5178.84
1.93431	26.0764	228.11	1248.63	5552.68
1.95255	141.158	248.933	1332.9	6212.43
1.9708	21.3263	0	1417.17	6139.68
1.98905	77.0898	235.265	1110.06	6394.76
2.0073	139.805	0	1056.65	6931.79
2.02555	217.542	0	2228.77	7146.57
2.04379	163.417	195.801	2188.15	7005.06
2.06204	64.0351	343.59	2089.64	5923.32
2.08029	156.728	187.169	2218.81	5631.62
2.09854	102.859	242.021	2136.72	5459.01
2.11679	194.796	0	2328.75	6264.44
2.13504	112.458	0	2125.64	6261.23
2.15328	123.251	0	2296.28	5524.44
2.17153	134.941	0	2152.96	5407.7
2.18978	60.1849	229.69	1872.76	5748.77
2.20803	68.3644	508.584	2254.5	7569.74
2.22628	31.7848	308.934	2118.59	7784.17
2.24452	282.663	0	2135.94	5719.03
2.26277	229.048	0	1790.83	4912.97
2.28102	87.2858	0	2043.67	5880.48
2.29927	52.8618	308.172	2080.54	5862.03
2.31752	175.402	0	1866.63	6399.61
2.33577	20.6579	1006.63	1915.21	6798.21
2.35401	246.288	1382.51	2054.58	6199.55
2.37226	23.1192	1471.71	1516.2	5979.12
2.39051	39.7431	1192.19	1929.96	6423.93
2.40876	130.432	1447.42	1862.87	6712.33
2.42701	174.998	1093.8	2007.77	7161.79
2.44525	94.7447	1302.87	2000.34	7529.23
2.4635	10.2111	1511.94	1064.93	5859.76
2.48175	97.5034	1250.76	989.136	5750.33
2.5	25.7516	989.574	804.614	6324.77
2.51825	146.231	728.39	1231.37	5582.99
2.5365	216.341	467.206	634.985	5540.59
2.55474	0.523439	0	1179.39	6316.59
2.57299	144.314	338.745	1201.42	5421.82
2.59124	191.044	225.324	1612.78	6846.54
2.60949	39.2739	219.3	1473.76	7369.02
2.62774	51.2743	0	1334.74	7179.98
2.64598	154.427	296.885	1024.47	7126.91
2.66423	76.2951	0	1118.09	6660.08
2.68248	136.486	127.69	1163.64	7339.05
2.70073	272.967	0	1552.24	5696.72
2.71898	167.789	0	1421.54	5846.29
2.73723	131.163	1284.72	1290.84	5955.03
2.75547	188.56	1166.3	1929.55	6390.4
2.77372	75.7595	1267.19	2144.06	5841.51
2.79197	107.234	1316.67	2130.24	5962.94
2.81022	3.29113	1284.25	2115.81	6236.05
2.82847	405.553	1350.72	2138.19	5720.67
2.84671	187.514	1379.59	1747.08	6160.07
2.86496	121.146	1401.46	2092.84	6253.07
2.88321	64.7402	486.234	2245.51	6578.25
2.90146	99.0184	312.496	2146.34	5501.31
2.91971	293.536	0	1939.76	5910.67
2.93795	137.734	202.407	2148.86	5829.7
2.9562	12.2969	0	3364.15	4991.21
2.97445	55.2615	0	3238.47	5780.2
2.9927	33.7771	0	3074.84	6003.24
3.01095	15.401	0	3416.2	5890.41
3.0292	213.844	0	4287.56	6177.03
3.04744	150.897	179.433	3881.14	6380.12
3.06569	123.76	0	4202.01	6214.46
3.08394	14.9172	265.026	4017.42	6190.98
3.10219	48.4848	0	3131.76	5221.37
3.12044	128.776	0	3482.85	5002.24
3.13868	83.7153	0	3404.85	4745.02
3.15693	4.08685	275.776	3161.81	4832.05
3.17518	179.67	0	4151.35	4902.42
3.19343	80.0265	0	3771.04	5100.33
3.21168	147.743	0	3070.06	4907.5
3.22993	60.6946	0	3068.06	4849.88
3.24817	15.4784	520.248	2719.94	4536.91
3.26642	120.431	404.825	3191.62	4511.19
3.28467	16.1346	471.054	2604.21	4791.93
3.30292	140.835	0	2588.67	5072.56
3.32117	82.1432	196.931	2346.82	5150.87
3.33941	130.067	0	1880.24	4670.5
3.35766	211.27	377.364	1691.26	6127.1
3.37591	104.692	0	1948.33	5052.86
3.39416	46.2398	277.468	3318.39	5231.52
3.41241	91.4999	436.177	2670.93	5372.22
3.43066	32.9397	0	2824.4	5876.01
3.4489	27.0148	0	3076.54	4293.27
3.46715	192.816	483.666	3051.93	5377.89
3.4854	98.1993	408.16	2710.19	5932.01
3.50365	97.1281	122.74	2459.32	4835.16
3.5219	48.345	0	2056.54	4224.12
3.54014	239.975	0	2072.63	4365.86
3.55839	121.844	195.741	1988.51	4503.33
3.57664	92.5906	393.268	1912.69	4362.33
3.59489	116.947	0	2052.38	4678.27
3.61314	84.0872	332.987	2223.07	4783.24
3.63139	138.753	0	3030.93	4921.85
3.64963	157.674	0	3173.31	5105.31
3.66788	43.6018	0	3343.65	4334.53
3.68613	87.8059	0	3260.08	4246.22
3.70438	16.9932	297.16	2140.38	4252.73
3.72263	342.576	0	2144.31	4913.79
3.74087	90.2498	590.192	2177.91	5133.11
3.75912	85.9131	0	2154.21	4938.28
3.77737	138.189	827.67	2009.64	4810.85
3.79562	226.486	143.48	2303.83	4662.46
3.81387	136.156	312.54	2128.19	5100.88
3.83211	29.0423	0	782.42	4817.87
3.85036	114.186	115.505	722.285	3790.84
3.86861	56.7038	0	1107.81	4133.71
3.88686	86.4865	0	816.549	4205.52
3.90511	211.88	286.754	838.835	5001.26
3.92336	43.2477	201.849	1182.25	4479
3.9416	219.324	284.022	1046.65	4869.17
3.95985	85.2452	294.121	1054.14	5019.41
3.9781	208.271	0	1003.7	4968.29
3.99635	101.285	0	989.934	6407.05
4.0146	146.429	0	997.501	5802.24
4.03284	7.50319	0	1215.47	6611.83
4.05109	76.3616	0	1067.96	5895.83
4.06934	21.4757	363.477	1052.33	5918.38
4.08759	179.136	0	1101.14	6252.77
4.10584	92.8525	0	1211.44	5648.72
4.12409	181.284	0	1307.66	4934.62
4.14233	75.4929	0	1014.25	5586.28
4.16058	50.9013	0	1184.82	4939.11
4.17883	167.566	0	1146.96	4651.79
4.19708	32.1774	0	1613.55	5184.19
4.21533	287.948	0	1522.5	5622.69
4.23357	147.319	0	1431.44	5130.15
4.25182	21.574	180.803	187.858	4457.16
4.27007	140.571	199.122	619.295	4222.56
4.28832	145.874	297.19	368.259	4370.28
4.30657	47.075	234.558	31.4915	5076.03
4.32482	156.87	0	242.994	5228.54
4.34306	168.955	203.928	557.461	6652.06
4.36131	173.942	286.049	310.01	6248.02
4.37956	22.5903	177.933	408.067	6756.49
4.39781	86.5771	0	209.668	6874.84
4.41606	34.3777	231.856	883.073	5283.88
4.4343	180.633	434.555	1232.27	4891.17
4.45255	76.8781	261.847	1631.55	4797.43
4.4708	143.444	0	2030.83	4790.43
4.48905	189.756	224.265	1460.99	4845.85
4.5073	88.1017	0	1250.36	3862.09
4.52555	69.3944	288.683	1422.54	3101.82
4.54379	59.3552	340.368	2483.21	3395.85
4.56204	15.4776	340.245	2138.83	3478.1
4.58029	137.425	0	2328.62	3224.26
4.59854	58.7212	174.197	2196.41	3518.34
4.61679	23.1835	0	1715.18	3612.85
4.63503	532.448	259.114	1233.95	3867.18
4.65328	59.138	0	1259.43	3911.96
4.67153	38.5674	0	842.942	3314.16
4.68978	65.8649	293.037	375.136	3545.03
4.70803	187.381	396.465	604.117	3212.3
4.72628	109.63	0	1194.59	4402.69
4.74452	156.646	0	1045.18	4438.86
4.76277	15.9749	423.345	529.607	4434.12
4.78102	24.9168	0	1054.4	4504.83
4.79927	147.724	378.646	1381.5	4584.99
4.81752	246.04	0	1181.94	4640.68
4.83576	180.645	313.894	1259.37	4284.75
4.85401	132.478	253.854	1000.72	4832.41
4.87226	393.66	382.588	1191.56	4483.68
4.89051	407.501	300.07	951.413	3670.77
4.90876	421.343	0	249.494	3574.77
4.92701	435.185	0	258.776	3169.15
4.94525	449.027	0	408.858	3406.02
4.9635	0	261.225	247.443
4.98175	0	198.074	530.889
5		0
