# Supplementary material for: Single-protein/RNA imaging reveals ZNF598 as a limiting factor in resolving collided ribosomes
Source: EMBO J. 2025 Aug 1;44(18):5215–32. doi: 10.1038/s44318-025-00523-z (PMC12436648; doi:10.1038/s44318-025-00523-z)
Supplement: Supplementary file 16 — Source data Fig. 1 [file 44318_2025_523_MOESM16_ESM.zip › Figure 1/1E/Fraction PCP Colocalization numerical data.xlsx]

## Sheet: Sheet1
Figure 1E Fraction Colocalized with PCP Numerical Data
0x				1x				3x				12x
Rep 1	Rep2	Rep3		Rep 1	Rep2	Rep3		Rep 1	Rep2	Rep3		Rep 1	Rep2	Rep3
0	0	0.021277		0.5	0.477273	0.8		0.682927	0.7	0.977273		1	1	0.951613
0	0	0.03937		0.382353	0.794118	0.375		0.920635	0.941176	0.888889		1	0.9375	0.928571
0.02439	0	0		0.615385	0.6875	0.44186		0.804348	0.8	0.666667		1	0.967742	0.95
0	0.02	0		0.2	0.448276	0.352941		0.722222	0.818182	0.945946		1	1	0.923077
0	0	0.066667		0.428571	0.375	0.829268		0.615385	0.75	0.764706		1	0.952381	1
0.010989	0	0.019231		0.133333	0.478261	0.555556		0.923077	0.627907	0.875		0.962963	1	0.947368
0	0	0.1		0.266667	0.617647	0.727273		0.928571	0.571429	0.916667		0.909091	1	0.923077
0.060606	0	0		0.694444	0.6875	0.385714		0.625	0.857143	1		0.9375	1	0.8
0.038462	0	0		0.543478	0.325	0.409091		0.75	0.6	0.96		1	0.974359	0.974359
0.010638	0	0.032258		0.333333	0.333333	0.285714		0.8	0.642857	0.733333		0.903226	1
0	0				0.47619	0.761905			0.888889			1	1
0	0.014085				0.533333	0.375			0.844444			1	1
	0				0.578947	0.508772			0.8125				0.875
	0				0.647059								0.96
	0				0.157895								0.958333
	0				0.384615								0.785714
	0.014706												0.894737
	0												1
