# Supplementary material for: Single-protein/RNA imaging reveals ZNF598 as a limiting factor in resolving collided ribosomes
Source: EMBO J. 2025 Aug 1;44(18):5215–32. doi: 10.1038/s44318-025-00523-z (PMC12436648; doi:10.1038/s44318-025-00523-z)
Supplement: Supplementary file 16 — Source data Fig. 1 [file 44318_2025_523_MOESM16_ESM.zip › Figure 1/1G/1xPBS Numerical data.xlsx]

## Sheet: Sheet1
Numerical Data used to plot CDF graphs Figure 1G
0.05			0.1		0.2		0.4
replicate 1	replicate 2		replicate 1	replicate 2	replicate 1	replicate 2	replicate 1	replicate 2
4.9	5.4		3.7	2.7	6.4	2.2	3.2	113.5
2	2.2		6.9	3.7	3.7	2.2	5.9	14.5
6.9	2.2		3.2	15.5	2	3.7	12.3	1.7
6.4	2.2		3.2	1.7	4.7	3.2	2.2	3.2
6.9	2.7		10.6	9.6	6.4	9.6	3.2	35.2
2	3.2		5.4	9.1	2.7	3.2	1.7	9.6
5.9	2.7		2.2	5.4	4.9	2.7	6.9	2.2
11.8	2.7		6.4	2.7	2.7	4.2	2.2	2.7
3.2	3.2		2.7	7.4	9.6	2.7	2.7	1.7
1.7	2.7		2.2	2.2	4.2	3.2	27.8	3.2
3.7	2.2		1.7	2.2	1.7	2	12.3	2.2
3.7	2.7		2.2	1.7	9.1	10.6	1.7	7.4
2.7	3.2		2.2	6.4	5.9	4.2	3.2	2
2.7	3.7		3.2	6.4	2.7	5.4	3.2	41.6
3.2	6.4		2.7	2.2	3.2	5.4	4.9	1.7
5.4	1.7		13.3	2.2	3.2	11.3	4.7	1.7
1.7	4.2		3.7	2	5.4	3.2	2.2	5.9
2.7	4.9		3.2	5.9	3.2	3.2	2.7	1.7
3.2	4.2		4.7	19.2	2.2	3.2	2.2	3.7
1.7	4.2		12.8	2.7	4.9	1.7	3.7	9.6
3.2	1.7		3.2	3.7	4.7	1.7	3.7	3.2
4.7	5.2		6.4	2.2	3.7	3.2	2.7	4.2
34	10.1		6.4	2.7	3.7	4.2	3.2	4.2
2.2	3.7		1.7	4.2	4.7	3.2	3.2	4.2
4.2	8.6		3.2	3.2	3.2	2.2	5.9	2.2
2.2	3.2		9.1	2.2	4.4	2.7	17.7	3.7
2.2	2.7		2.7	4.9	5.4	2	5.9	3.7
5.4	2.2		3.2	3.2	2.7	3.2	5.4	3.2
4.2	5.4		3.2	9.6	2.7	5.9	2.2	1.7
3.2	6.4		2.7	3.2	24.6	2.7	3.7	8.1
1.7	3.2		3.7	12.3	6.9	1.7	4.9	6.9
3.7	2.7		2.2	2	2	11.1	6.9	3.2
3.2	5.9		3.2	5.4	2.7	4.4	4.2	43.1
3.2	3.2		2.2	3.2	2.7	1.7	3.7	66
3.2	3.2		3.2	2	1.7	3.7	4.4	6.4
3.2	3.7		2.2	4.7	10.8	3.7	1.7	2.2
2.2	2.7		4.2	6.9	22.4	2	19.2	3.2
3.2	4.2		4.2	3.2	2.2	2.2	7.9	4.7
3.2	6.9		3.7	2	2.7	4.9	15.5	3.7
3.2	4.9		5.9	8.6	4.9	5.4	9.1	3.7
2.7	2.2		6.4	6.4	4.2	6.4	6.4	3.2
3.7	3.2		2.7	2.2	12.8	5.2	4.2	1.7
2.2	3.2		12.3	9.6	6.4	5.4	18.7	6.9
36.9	7.4		2.7	3.7	3.2	2.7	3.7	4.7
4.9	5.4		10.6	2.7	3.2	3.7	4.4	3.2
5.4	8.4		2.7	2.7	3.2	3.7	2.7	2.2
3.7	14.8		4.2	2.2	1.7	11.8	10.1	6.9
1.7	4.2		3.7	5.4	4.2	4.2	1.7	3.7
4.2	7.4		4.2	17.7	1.7	1.7	3.2	2.7
1.7	1.7		16.5	18.2	5.9	3.7	4.2	4.2
6.9	3.2		2.7	11.1	4.7	2	2.7	5.9
6.4	1.7		5.9	7.6	2.2	2.7	3.2	5.4
3.2	5.2		7.4	3.2	2.7	3.7	3.7	7.6
2.2	2.2		9.6	9.1	2.2	3.7	5.4	2.2
4.9	6.4		4.2	4.2	3.7	5.9	15.5	5.4
4.9	3.2		9.1	5.9	2.7	9.1	2.7	5.4
6.9	5.4		12.3	3.7	1.7	7.4	2	2.7
3.7	1.7		4.4	3.7	2.2	4.7	7.4	6.4
4.7	2.7		5.4	2.2	11.8	1.7	1.7	3.2
3.7	3.7		4.2	3.2	7.4	3.2	6.4	10.1
3.7	3.2		1.7	3.2	2.7	3.7	9.6	2
3.7	2.2		14	2.7	2	2.7	8.6	3.7
3.2	6.9		6.9	49.2	3.7	10.6	2.7	3.7
2	4.7		4.2	4.2	4.7	2	5.4	2.2
6.4	6.4		4.2	3.7	2.2	23.6	2	2.7
2.2	6.9		1.7	4.4	8.1	2.7	18	2.7
3.2	1.7		2.2	2.2	11.3	14.3	12.3	9.6
2.7	3.2		3.2	2.2	3.7	5.9	1.7	3.2
2.2	3.7		10.8	1.7	3.7	1.7	32.5	2.2
11.8	3.2		19.2	2	6.9	4.7	3.2	3.2
7.9	2		2.7	2.2	2.2	2.7	3.2	20.2
6.9	3.7		3.2	17.5	6.9	35.7	6.9	26.1
1.7	3.7		3.2	18.7	3.2	4.2	2.2	4.2
2.7	18.2		2.2	3.7	4.2	1.7	3.2	3.7
2.7	5.4		2	2.7	3.2	3.2	4.7	4.2
3.7	3.2		4.2	2.7	3.2	5.9	5.4	2.2
2.2	5.4		3.7	2.7	1.7	2.7	3.7	6.4
2.2	4.9		3.2	9.6	2.2	2.7	3.2	2.2
3.2	2.2		4.2	31.5	2	3.7	3.2	2.7
2	2.2		9.1	9.1	4.2	3.2	2.2	89.6
3.2	4.7		2.7	2.2	2.7	3.7	2.7	3.2
7.4	4.4		3.7	3.7	4.9	2.2	4.7	9.6
3.7	3.2		2	5.2	1.7	3.7	1.7	4.7
3.7	4.2		3.2	1.5	6.9	11.1	3.2	4.9
4.2	2.2		3.7	2.7	3.7	2	1.7	2.2
19.2	4.9		9.6	5.4	3.7	4.4	3.2	3.7
2.2	3.7		4.2	10.1	4.7	4.4	12.8	4.9
8.1	2.2		2.2	5.4	3.2	3.7	3.2	2.2
4.2	3.2		5.9	2.2	2.2	4.2	3.2	1.7
3.2	4.7		3.2	4.9	3.7	8.4	2.7	4.7
1.7	2		2	11.1	2.7	4.7	6.9	5.9
2.2	3.7		4.9	6.4	5.2	6.4	6.4	3.7
3.2	2.2		3.7	1.7	7.4	2	4.9	4.7
4.7	2.7		4.9	6.4	6.4	8.6	2	3.7
3.2	2.2		2.2	2.7	2.7	2.2	3.7	2.2
12.3	10.1		2.7	5.9	1.7	3.7	3.2	3.2
2.2	6.4		2.7	5.4	2.7	5.2	3.7	2.7
3.7	2.2		2	6.9	12.3	4.2	2.7	2.2
3.7	4.7		4.2	2	2	2	11.8	6.4
3.7	4.9		5.9	5.9	1.7	8.6	5.9	4.2
5.9	3.7		12.8	4.2	6.9	2	1.7	5.2
2.2	6.4		3.7	4.2	6.4	4.7	1.7	3.2
1.7	9.1		8.6	2.2	3.7	4.7	5.9	3.2
4.2	7.4		3.7	4.2	3.2	3.2	7.4	3.2
5.9	5.4		3.7	7.9	3.7	2.2	4.7	2.7
2.7	3.2		2.7	3.2	2.7	4.2	10.8	5.9
4.9	2.2		2.7	9.6	6.4	3.2	9.6	10.1
4.4	5.4		4.2	4.7	1.7	5.4	4.2	7.6
3.7	3.2		2.7	12.3	2.2	3.2	2.7	5.4
2.2	4.2		3.2	23.4	7.9	23.4	6.4	6.9
6.4	3.7		11.3	5.2	4.9	6.4	6.4	2
2.2	6.9		2.7	5.4	4.2	2.7	17	2.2
4.7	3.2		4.2	6.4	1.7	1.7	5.9	3.2
4.9	4.2		3.2	2	2.2	5.4	3.7	5.4
3.7	4.9		3.2	3.7	9.1	6.4	4.9	16
2.7	2.7		11.3	1.7	4.9	4.2	5.4	3.7
9.1	5.4		5.9	1.7	2.7	3.2	4.9	1.7
6.9	2.7		2.7	1.7	5.4	2.7	3.2	5.9
4.9	2.2		2	5.9	3.2	4.9	2.2	9.6
2.7	2		2.7	3.7	1.7	3.2	3.2	2.7
8.1	2.2		7.6	10.8	3.2	4.7	5.4	4.7
10.1	3.7		3.7	4.7	1.7	7.9	3.2	2.2
9.6	2.2		6.4	8.1	11.8	24.6	2.7	3.7
3.2	2.7		3.7	2.7	5.9	3.2	3.7	2.7
3.2	3.2		5.4	4.2	10.1	5.4	2.7	2
13.3	4.9		3.7	7.9	1.7	28.3	3.7	4.2
7.4	3.7		1.7	3.7	3.7	2.7	4.2	10.1
3.7	3.2		2.7	2.2	2.7	5.2	3.2	2.2
3.2	4.7		6.9	10.6	4.7	2.2	2.7	5.9
3.2	11.3		4.2	2	4.7	10.1	2	3.2
3.7	2.7		5.2	3.2	4.2	2.2	5.9	3.2
2.2	1.7		6.9	3.2	3.7	1.7	3.7	3.2
4.9	2.2		5.9	2.7	2.7	3.2	5.9	5.4
3.7	6.9		3.7	6.4	1.7	2.7	2.2	3.2
4.7	4.2		5.4	57.1	3.2	9.6	6.4	7.6
16.5	2.7		97.5	7.4	2.2	5.4	2.2	3.7
1.7	5.9		2.7	4.7	9.6	3.7	1.7	2.2
1.7	3.2		3.2	6.9	2.7	6.9	26.1	2
3.7	3.7		3.2	6.4	4.2	4.9	9.6	2.7
10.6	2.7		2	2.7	2	7.9	3.7	2
3.7	3.2		3.7	4.9	2.7	10.8	3.7	3.2
5.4	6.9		4.7	3.2	5.4	5.9	1.7	6.4
2.2	2.7		3.2	7.9	6.9	3.7	2.2	2.7
2.7	7.4		4.9	3.2	2.7	2.7	11.1	2.7
3.2	6.4		3.2	10.1	3.2	26.1	17	44.3
14.3	2.7		5.2	1.7	11.1	6.9	4.2	4.2
1.7	9.1		8.1	2.7	5.9	3.2	2.7	2.7
2	4.2		8.4	3.7	3.2	6.4	5.9	2.2
4.7	3.2		2.2	3.2	3.7	3.2	2.7	4.2
5.2	1.7		4.2	32.5	3.2	2.7	5.4	2.2
1.7	2.7		3.2	1.7	5.9	2.2	3.2	10.6
9.6	3.2		5.4	4.7	1.7	2.7	9.1	1.7
5.4	4.2		4.9	3.7	2.2	3.2	3.7	16.5
3.2	3.2		3.2	3.2	2.7	2.7	5.9	4.2
4.9	2.2		2.2	5.4	2.2	3.7	5.4	3.2
5.9	1.7		3.7	7.9	6.4	4.7	3.2	19.2
3.2	5.4		3.2	2.7	4.2	2.2	2.7	6.4
3.2	2.7		4.4	3.7	2	2.7	1.7	7.9
2.2	7.9		2.7	8.6	9.6	2.2	9.6	5.9
3.2	8.6		6.9	5.9	1.7	2.2	5.9	2.2
11.1	3.2		2.7	6.9	1.7	2.2	2.7	2.2
8.1	4.2		1.7	2.7	2	3.2	3.2	2.7
5.2	15		1.7	3.7	11.3	2.2	4.9	4.2
4.7	4.7		2.2	2.2	6.9	4.2	6.4	2.2
3.7	5.2		3.2	4.9	8.1	5.2	19.7	5.2
14.8	4.2		2.2	6.4	9.1	2.7	2.2	2.7
4.9	4.2		2	3.2	4.9	7.6	3.2	3.7
2.7	3.2		2	5.4	2.2	4.9	2.7	4.7
3.7	3.2		2.7	5.9	9.6	2.2	3.2	3.2
4.2	4.7		7.6	6.4	2.7	3.2	1.7	10.1
2	3.7		1.7	3.2	3.7	3.2	10.1	2.7
9.6	2.7		4.2	5.4	6.4	20.2	6.4	4.2
2.2	2.2		4.2	5.9	3.2	2.2	4.4	4.7
2.7	4.2		4.7	2.2	3.2	11.8	1.7	10.6
4.2	5.4		4.4	13.8	2.7	6.4	3.7	2
5.9	2.2		9.1	5.9	2.2	9.1	40.6	3.7
9.6	2.7		4.2	2.2	2.7	3.2	2.7	1.7
4.2	4.7		7.9	10.1	2.7	3.2	3.7	3.2
2.2	5.2		3.2	9.1	4.4	2.2	6.4	3.2
1.7	5.9		2.2	18.2	2.7	8.4	10.6	5.9
2.2	6.4		3.2	3.7	5.4	5.4	3.7	5.9
16.5	4.7		2.2	2.7	2	2.7	4.9	5.4
18.2	6.9		2.2	8.6	2.7	3.2	3.2	2.7
2.7	8.1		5.9	5.4	2.2	7.4	18.7	4.4
6.4	2.2		2.2	2.7	4.7	2.2	2.2	2.2
2.2	3.2		3.7	3.2	2.2	13.8	3.2	1.7
4.7	3.7		4.4	8.6	2.2	6.9	9.1	3.2
11.8	2.7		9.6	2.2	2.2	17.7	2.7	2.7
4.2	3.7		3.7	4.2	11.3	4.7	5.9	5.2
2.7	3.2		4.7	4.9	4.9	3.2	6.4	1.7
7.9	6.4		9.6	4.2	3.7	10.8	6.4	4.2
3.2	5.4		2	5.9	12.8	80	1.7	6.9
2.2	9.6		5.2	20.2	9.6	3.7	5.4	3.7
2.2	5.9		1.7	10.1	6.4	5.4	2.7	19.7
3.2	3.7		3.2	2.7	3.2	3.7	3.7	6.9
10.8	1.7		1.7	2.7	6.4	2.7	3.7	11.8
1.7	3.2		2	17.5	1.7	4.7	4.2	1.7
10.6	2		2.2	3.7	2.7	2.2	5.4	2.2
3.2	8.1		2.2	2	5.4	1.7	2.2	8.4
2.2	4.9		3.2	4.7	5.2	3.2	7.4	12.3
4.2	4.2		5.9	3.7	3.7	3.2	3.7	5.9
5.4	1.7		3.2	5.2	2.2	3.7	2.7	2
7.6	3.2		5.9	3.7	8.1	3.2	4.2	2.7
5.9	6.4		3.2	5.9	7.4	2.7	2.7	5.4
13.8	3.2		4.7	2.2	4.7	3.2	2.7	7.4
3.7	5.9		3.2	4.2	5.2	2.2	2.7	2.7
3.2	14		1.7	2.2	1.7	2.7	12.3	48
3.2	4.2		10.1	5.9	3.2	9.1	7.9	2.2
4.7	4.7		18.2	5.9	3.2	3.2	3.2	2.7
4.2	6.4		2.7	3.2	8.1	4.2	6.9	6.9
2	8.4		2.2	5.4	2.7	5.9	5.4	2.7
3.7	2.7		2.7	6.4	2.7	5.2	2	3.2
2.7	5.2		6.9	6.4	2.7	5.4	5.9	1.7
2.2	8.1		2.2	6.9	5.4	4.7	8.1	2
3.2	3.2		2.2	11.3	5.9	2.7	7.4	3.7
2	2.7		4.7	1.7	4.2	3.2	18.2	3.2
10.8	4.9		2.7	1.7	3.2	1.7	3.2	3.2
3.2	32		3.2	3.7	3.7	3.2	18.2	3.7
3.2	3.7		2.2	10.1	1.7	2.7	6.4	10.1
2.7	2.2		2.7	5.4	3.2	4.9	3.2	3.2
3.2	3.2		3.2	12.3	18.2	3.2	7.6	6.9
3.2	5.4		2.2	2.2	2.2	3.7	7.9	4.7
6.4	3.2		6.4	3.2	6.4	3.2	2.7	2.7
3.2	3.7		2.7	9.1	5.9	3.2	9.6	2.7
2	2.2		3.2	1.7	12.8	2.7	6.9	2.7
12.3	2.7		2.2	3.2	2.7	4.4	1.7	4.2
6.4	5.2		6.9	6.9	2.2	1.7	1.7	87.9
5.4	3.7		5.4	6.4	42.1	3.2	3.2	3.2
4.7	3.2		10.1	5.2	4.9	3.2	2.7	3.2
3.2	3.2		2.7	2.7	2.2	3.2	2.2	3.2
7.4	10.1		3.2	6.9	3.7	5.9	7.9	5.9
4.2	7.6		12.3	5.4	3.2	2.7	2.2	6.4
4.2	7.4		6.9	2	4.4	3.7	2	3.2
2.2	3.2		11.8	3.2	4.2	3.7	2.7	16
2.7	3.7		2.2	2	5.4	3.7	5.9	2.7
3.7	5.4		1.7	6.4	2.7	2.2	2.7	3.2
2.2	14.3		6.4	3.7	3.2	4.2	10.1	3.2
11.8	5.4		2	11.3	3.2	1.7	3.2	5.9
4.7	10.8		5.4	3.7	6.4	2.7	47.5	2.7
2	1.7		3.2	77.8	3.2	4.2	2.2	2.7
5.9	3.7		5.9	6.9	3.2	2.2	3.2	3.2
2.2	1.7		3.2	9.6	1.7	2	8.6	9.6
6.4	4.2		11.1	3.7	3.2	2.7	13.8	3.2
3.7	19.2		5.9	5.9	3.2	1.7	8.6	7.6
7.6	6.4		3.7	6.4	3.2	5.4	11.3	4.2
3.7	2.7		4.2	5.4	4.2	4.9	4.9	4.4
3.2	2		2.2	10.1	5.4	75.1	9.6	9.6
3.2	3.2		8.4	2.7	2	1.5	11.6	2.2
3.2	1.7		6.9	8.1	5.4	3.2	8.6	2
3.2	5.9		5.4	4.4	4.2	5.9	6.4	11.6
3.2	4.9		6.9	2	1.7	3.2	9.1	7.4
8.4	4.7		3.2	14.5	2.7	4.2	3.2	5.9
2.7	13.3		5.9	3.2	11.1	2.7	6.9	8.1
2.7	3.7		6.9	4.7	2.2	6.4	1.7	11.3
1.7	3.7		12.8	4.2	3.2	2.7	3.7	4.2
3.7	2.2		3.2	1.7	13.3	17	9.1	58.6
2.2	2.2		3.2	9.6	3.2	6.4	3.2	10.1
2.2	2.2		18.2	9.1	2.7	3.2	4.2	4.7
4.9	12.3		2.7	3.7	2	6.4	1.7	8.4
2.7	2.2		4.2	2.7	2.2	1.7	4.2	33.5
4.2	2.2		2.7	10.6	7.4	2.2	3.7	8.4
3.7	4.4		2.2	4.9	6.9	32.5	3.2	2.7
4.7	2.7		5.9	3.7	3.7	9.6	2.2	2.7
6.9	2.2		2.7	3.2	16	4.9	6.9	1.7
2.7	3.7		3.2	16	1.7	2.2	2.7	10.1
1.7	3.2		3.7	2.7	2.2	2.7	2.2	3.2
33	3.2		5.9	14.5	3.2	2.7	9.1	5.9
3.7	1.7		6.4	2.7	3.2	7.6	17	6.9
3.2	1.7		4.4	2	31.5	3.7	3.2	4.7
2	2.7		6.4	3.2	3.2	3.7	2.7	5.9
3.2	9.6		16	4.2	2.7	3.2		5.9
2.7	6.9		9.6	4.4	2.7	24.1		3.7
4.9	8.6		6.4	1.7	4.2	6.4		5.9
4.9	3.2		3.7	5.9	1.7	3.2		2.7
4.4	4.9		2.2	3.7	2.2	6.4		3.7
4.9	3.2		2.2	5.9	3.7	2.7		3.2
2.2	2.7		3.2	62.5	3.7	4.7		2.7
2.2	5.2		1.7	10.1	2.2	1.7		11.3
7.4	3.7		3.2	5.4	1.7	2.7		1.7
1.7	5.4		6.9	2	9.1	2.7		3.7
2.2	2.2		3.2	3.2	2	10.6		4.4
6.4	6.4		2.7	5.2	8.4	4.9		5.4
13.8	2.2		2.2	7.9	2.7	1.7		3.2
2.2	8.1		2	12.3	5.4	4.2		3.2
3.7	3.2		3.2	1.7	11.8	3.2		3.7
1.7	2.7		8.6	1.7	2.2	2.2		3.2
13.8	7.4		2.2	2.7	3.7	2.7		2.2
11.1	9.1		3.7	2	4.7	2.2		6.9
2.2	9.1		4.4	1.7	2.2	3.2		4.2
1.7	3.2		6.4	4.2	2.7	3.2		1.7
2.7	6.4		2.2	3.2	3.2	5.9		5.2
	2.2		3.2	1.7	11.1	3.2		2.2
	2.2		2	75.3	4.9	2.2		1.7
	5.4		12.8	6.4	6.9	10.6		14.3
	2.2		2.7	5.2	6.4	2		2.7
	2.7		4.4	2.2	2.7	3.2		3.2
	3.2		5.4	4.2	3.2	3.2		15
	3.2		3.2	2.7	3.2	2.2		3.7
	2.2		6.9	38.4	1.7	2		2.7
	2.7		4.2	3.7	1.7	8.1		5.2
	18.7		5.9	15.5	3.7	4.2		7.9
	6.4		1.7	4.9	1.7	5.9		10.1
	7.4		4.7	2.2	6.4	2.7		4.7
	4.9		2.2	21.2	14.3	3.2		1.7
	5.2		24.6	2.2	2.7	2		2.7
	2.7		2.2	2.2	4.9	2.7		2.2
	2.7		2	10.1	8.6	1.7		12.3
	43.6		1.7	1.7	1.7	2.2		13.3
	2.7		2.2	6.9	4.9	4.7		4.7
	34		2.7	2.7	2.7	2.2		10.1
	3.2		2.7	34	3.7	2.7		2.2
	3.2		1.7	4.2	3.7	12.8		5.4
	2.7		3.2	6.4	2.7	3.2		6.4
	4.2		3.2	2.7	2.7	6.4		5.4
	3.2		6.9	3.2	4.2	2.2		5.4
	3.2		5.4	16	3.7	9.6		1.7
	4.7		3.2	34.7	2.7	3.2		2.7
	2.2		2.7	9.1	4.4	1.7		10.8
	3.2		3.7	4.2	2	2		3.2
	3.7		2.2	2.2	3.2	3.7		4.7
	2.7		10.1	3.2	11.8	1.7		8.6
	4.9		30.8	2	4.9	7.4		3.2
	9.6		3.2	1.7	3.7	3.2		6.9
	2		2.2	2.2	2.7	1.7		6.9
	7.4		6.4	3.2	3.7	3.7		4.9
	3.2		1.7	5.4	3.7	2.2		6.9
	3.2		2	10.1	7.6	4.9		2.7
	26.1		3.2	1.7	6.9	2		4.7
	4.9		3.7	11.8	4.2	6.9		2.7
	2.2		5.4	12.3	3.2	1.7		5.2
	5.4		2.7	10.8	4.9	1.7		4.7
	3.7		3.2	5.9	2.2			6.4
	2		11.6	4.7	5.2			2.7
	3.2		4.2	3.7	3.7			5.9
	2		2.2	2.7	3.2			6.4
	2.2		5.9	4.9	3.2			1.7
	3.7		5.9	6.9	2.7			2.2
	10.6		6.9	2.7	3.7			2.2
	13.8		1.7	4.2	6.9			3.2
	6.4		2.7	6.4	8.6			4.2
	5.4		9.1	7.9	2.2			3.7
	2.7		3.7	10.1	2.7			4.9
	3.2		1.7	35.2	6.4			12.3
	4.9		12.8	5.2	8.1			11.1
	6.4		40.1	4.4	2.2			5.2
	6.9		4.7	15	1.7			3.7
	3.2		1.7	12.3	2.2			2
	6.4		1.7	3.7	7.9			2.2
	3.7		3.2	2.7	7.4			3.2
	3.2		3.2	1.7	9.1			2.2
	5.9		4.9	2.2	4.2			3.2
	3.7		1.7	6.4	2.7			1.7
	2.7		8.4	7.9	10.1			3.7
	1.7		4.7	8.6	3.2			2.2
	2.2		1.7	12.3	3.2			3.7
	9.1		2	2.2	11.8			8.6
	3.7		2.7	3.2	2			5.4
	2.7		3.2	19.2	6.9			3.7
	2.7		10.6	5.4	2.7			4.2
	5.2		5.4	6.4	28.3			2.2
	2		2.7	5.4	1.7			3.2
	3.2		4.9	3.7	5.9			3.2
	8.6		2.2	2	5.9			3.2
	3.7		3.2	3.7	2.7			2.2
	8.6		3.2	9.1	3.2			3.7
	5.9		2.7	3.2	9.6			1.7
	2.7		2.7	4.7	2.7			3.2
	2.7		2.7	3.7	2			3.7
	4.2		2.2	18.7	3.7			2.7
	1.7		3.2	11.8	8.1			12.8
	5.4		1.7	6.4	2.2			2.2
	5.9		3.7	8.1	2.7			1.7
	9.1		7.4	5.4	1.7			9.1
	3.2		4.7	4.4	2.2			7.4
	5.9		2.7	3.2	4.2			3.2
	6.9		2.2	3.2	1.7			5.4
	12.8		10.8	3.2	3.7			15.5
	3.7		1.7	2.2	3.7			3.2
	2.2		9.1	1.7	3.2			4.4
	4.2		4.7	3.2	4.9			2.2
	6.4		3.7	2.7	7.6			5.4
	5.2		9.1	5.4	2.7			8.4
	7.9		3.2	4.9	2.2			2.7
	5.4		1.7	3.2	2.7			9.1
	4.7		8.1	5.9	10.6			3.2
	2		3.7	2.7	4.9			2.2
	4.9		2.2	9.6	6.9			2.7
	2		2.7	2.7	2.2			4.2
	2		2	4.4	1.7			2
	1.7		4.2	6.4	3.7			6.4
	6.9		1.7	3.7	6.9			2.7
	2.7		7.9	2.2	1.7			2.7
	2.2		3.2	1.7	6.9			8.6
	4.4		1.7	2	6.4			2
	3.7		1.7	2.2	3.7			3.2
	5.9		6.4	6.4	19.7			2.2
	2.7		3.7	1.7	3.2			3.7
	5.9		1.7	7.9	6.9			7.9
	3.2		2	4.2	3.2			2
	3.7		6.9	3.2	6.4			3.2
	3.2		1.7	2	6.9			1.7
	3.7		3.7	1.7	3.2			4.7
	8.4		2	6.9	5.2			3.2
	5.4		2.2	3.7	2			2.7
	3.7		2.2	1.7	9.1			16.5
	6.9		3.2	3.7	10.1			1.7
	1.7		4.2	4.9	6.4			3.7
	17.7		8.1	3.2	4.2			2.7
	3.7		14.8	9.6	3.2			3.7
	9.6		2	2	4.4			1.7
	3.2		25.1	3.7	4.7			2.7
	4.7		12.3	10.6	14.5			6.9
	3.7		3.2	6.9	8.1			3.2
	3.7		3.7	4.2	4.2			12.3
	3.7		2.7	4.2	3.2			3.2
	2.2		5.9	8.1	1.7			3.7
	3.2		6.4	2.2	1.7			4.2
	2.7		3.7	7.9	3.7			4.2
	3.2		4.7	9.1	2.7			2.7
	1.7		4.4	4.9	3.2			6.9
	2.2		5.9	1.7	6.9			20.7
	5.9		13.3	3.2	2.2			5.9
	9.1		11.8	5.9	3.2			5.9
	3.2		38.4	7.4	9.6			2.2
	3.7		4.2	49	1.7			3.7
	1.7		6.4	4.9	8.1			3.2
	2		3.7	3.2	6.9			4.2
	11.1		6.9	10.6	2.2			12.8
	3.7		12.8	6.4	6.9			3.7
	5.4		2	4.2	3.2			3.2
	3.7		2.7	2.2	128			3.7
	3.7		2	3.2	3.2			11.8
	4.2		5.4	5.9	11.3			2
	3.2		1.7	6.9	2.2			9.1
	4.4		3.2	8.1	8.6			8.1
	5.9		5.2	6.9	3.2			5.9
	3.2		3.2	2	5.4			4.7
	4.7		4.7	2.2	10.8			4.7
	2		3.2	12.8	3.2			2.2
	2.2		3.7	2.7	8.6			7.4
	3.7		6.4	2	5.9			5.4
	4.2		4.2	2.2	9.6			6.9
	13.3		24.6	5.9	3.7			3.7
	3.2		3.2	3.2	12.3			10.8
	18.7		4.2	2.2	2.2			3.7
	5.9		2.2	6.9	3.2			16
	2.7		6.4	57.1	3.2			21.4
	5.9		3.2	8.1	53.4			13.8
	2.2		2.7	2	17.2			3.7
	2		3.7	3.7	3.7			3.7
	18.7		7.4	5.4	5.4			24.6
	3.7		3.7	6.9	9.6			2.2
	9.1		2.2	6.4	3.2			2.7
	2.2		2.7	3.2	3.7			1.7
	8.6		2.2	7.9	2.7			2.7
	6.9		9.6		5.2			4.9
	5.4		2.2		2			2
	7.4		2.7		4.2
	8.1		27.1		4.2
	8.6		6.4		2.2
	2		2		4.2
	2.2		1.7		1.7
	5.9		2.2		6.4
	9.6		5.4		7.4
	2.2				10.6
	6.4				14.3
	7.4				3.7
	1.7				4.9
	2.7				4.4
	6.4				3.2
	2.7				9.6
	3.2				10.1
	1.7				2.2
	3.2				4.9
	4.9				3.7
	2.7				3.7
	2				4.7
	2.2				7.4
	2.7				2.2
	6.4				5.2
	1.7				6.4
	4.7				7.4
	11.8				1.7
	2				2.7
	2.2				2
	4.2				25.6
	2.7				7.4
	9.1				81.7
	1.7				2.2
	4.9				13.8
	2.2				2.2
	2.2				4.7
	3.7				4.4
	4.9				1.7
	1.7				6.4
	6.9				4.7
	2.7				3.7
	2.2				14.5
	1.7				4.4
	2.7				5.2
	1.7				3.2
	6.4				3.7
	2				5.4
	2.2				1.7
	5.4				3.2
	3.7				2.7
	6.4				2.2
	5.9				3.7
	4.9				4.7
	4.7				2.7
	3.2				3.7
	3.2				4.7
	4.4				1.7
	2.7				7.6
	5.9
	7.4
	16
	4.2
	2.2
	2.2
	19.2
	6.4
