# Supplementary material for: Single-protein/RNA imaging reveals ZNF598 as a limiting factor in resolving collided ribosomes
Source: EMBO J. 2025 Aug 1;44(18):5215–32. doi: 10.1038/s44318-025-00523-z (PMC12436648; doi:10.1038/s44318-025-00523-z)
Supplement: Supplementary file 17 — Source data Fig. 2 [file 44318_2025_523_MOESM17_ESM.zip]

Archive with 14 entries (9 files):
- Figure 2/
- Figure 2/2B/
- Figure 2/2B/Read Me.txt
- Figure 2/2B/WT_Knockin_PCR.tif
- Figure 2/2C/
- Figure 2/2C/Knock-In Left _Overexpresion RIGHT.tif
- Figure 2/2C/Read_me.txt
- Figure 2/2C/Tubulin_Loading control.tif
- Figure 2/2F/
- Figure 2/2F/No-Insert.tif
- Figure 2/2F/poly(A)60.tif
- Figure 2/2F/Read_Me.txt
- Figure 2/2G/
- Figure 2/2G/RunOFF NUmerical Data.xlsx
