# Supplementary material for: Single-protein/RNA imaging reveals ZNF598 as a limiting factor in resolving collided ribosomes
Source: EMBO J. 2025 Aug 1;44(18):5215–32. doi: 10.1038/s44318-025-00523-z (PMC12436648; doi:10.1038/s44318-025-00523-z)
Supplement: Supplementary file 17 — Source data Fig. 2 [file 44318_2025_523_MOESM17_ESM.zip › Figure 2/2G/RunOFF NUmerical Data.xlsx]

## Sheet: Sheet1
RunOFF times Numerical Data
WT- no Insert		KI- No Insert		WT-poly(A)60		KI-poly(A)60
Time (min)	Survival	Time (min)	Survival	time (min)	Survival	Time (min)	Survival
11.5	1	3.5	1	9.75	1	25.3333	1
6	1	3.33333	1	18	1	21.1667	1
30	0	10.5	1	19.5	1	16.6667	1
2.5	1	29.1667	1	30	0	20.6667	1
7.25	1	20.8333	1	23	1	30	0
5.25	1	30	0	21.5	1	23.5	1
6.5	1	3.66667	1	19.25	1	19.3333	1
6	1	18	1	14.5	1	9.83333	1
5.75	1	19.3333	1	13.75	1	15.3333	1
5.5	1	3.66667	1	21.25	1	8.66667	1
5.5	1	3.33333	1	24	1	14.8333	1
4.5	1	2.66667	1	18.25	1	11.1667	1
7.5	1	3.33333	1	14.5	1	14.8333	1
7.25	1	3.16667	1	15.5	1	13.8333	1
5	1	2.33333	1	20.25	1	7.16667	1
8.5	1	2.66667	1	19.25	1	5.83333	1
21	1	3	1	11	1	8.83333	1
5.25	1	2.5	1	19.5	1	30	0
6	1	3.16667	1	9.5	1	30	0
3.25	1	2.83333	1	7.25	1	26.8333	1
5	1	2.5	1	18.25	1	10.3333	1
4.5	1	3.33333	1	13.25	1	19.5	1
5.75	1	2	1	8.25	1	30	0
4.25	1	2.5	1	14.75	1	17.6667	1
5.25	1	3.33333	1	19.25	1	30	0
12.25	1	30	0	24.5	1	28.1667	1
15.75	1	20.6667	1	10.75	1	29.8333	1
5.25	1	1.83333	1	12	1	2	1
7	1	2.83333	1	8.75	1	14.6667	1
5.75	1	2.5	1	14	1	3	1
5.75	1	10.6667	1	5	1	15.6667	1
5.25	1	3.33333	1	5.75	1	7.33333	1
5.5	1	3.16667	1	11.5	1	29	1
5	1	2.16667	1	18	1	5	1
6.25	1	3.66667	1	11.25	1	17.8333	1
4.75	1	3.16667	1	7.75	1	30	0
6.25	1	3	1	30	0	30	0
5.5	1	2.83333	1	30	0	30	0
5.25	1	5.66667	1	9.5	1	24.8333	1
4.75	1	5.83333	1	17.6667	1	8.16667	1
4.75	1	8.66667	1	15.8333	1	16.5	1
6.25	1	6.33333	1	30	0	17.5	1
4.5	1	2.16667	1	23.1667	1	15.1667	1
4.25	1	2.83333	1	6.8333	1	11.5	1
4	1	2.33333	1	14	1	20.5	1
8	1	2.5	1	12.3333	1	15	1
5.25	1	3.5	1	12	1	27.1667	1
6.25	1	4	1	11.5	1	12.8333	1
4.5	1	1.66667	1	20.33	1	21.8333	1
6.75	1	2.5	1	11.5	1	14.1667	1
6.25	1	3.16667	1	23	1	8.33333	1
4.75	1	4.16667	1	20.8333	1	21.6667	1
7	1	2.66667	1	16.5	1	4.16667	1
5	1	1.83333	1	13.5	1	11.1667	1
5.25	1	13.6667	1	9.83333	1	26.6667	1
6.5	1	4	1	10	1	7.66667	1
5.25	1	30	0	18.1667	1	26.1667	1
2	1	6.5	1	15.1667	1	11.8333	1
4.5	1	13	1	30	0	18.6667	1
3	1	9	1	12	1	9	1
6.75	1	30	0	14.75	1	10.3333	1
5.25	1	30	0	30	0	4.83333	1
6.25	1	3.66667	1	8.5	1	2.5	1
6.5	1	7.16667	1	14.5	1	30	0
5	1	9.5	1	18.25	1	11.6667	1
3.75	1	7.83333	1	14.25	1	15.1667	1
4.25	1	30	0	22.75	1	29.1667	1
3.75	1	4	1	6.75	1	15.3333	1
4.25	1	13	1	21.25	1	8.66667	1
16.25	1	10.1667	1	20.25	1	14.3333	1
3.5	1	7	1	24.5	1	7.5	1
14.25	1	8.33333	1	30	0	17.3333	1
3.5	1	7.83333	1	21.75	1	1.33333	1
2.25	1	17	1	12.5	1	5.83333	1
3	1	20	1	11.75	1	22.8333	1
4.75	1	4.5	1	4	1	10	1
5	1	14.1667	1	4.5	1	12.8333	1
3.5	1	4.66667	1	17.75	1	10.6667	1
19.25	1	3	1	20.25	1	6	1
3.75	1	6	1	11.5	1	8.16667	1
4.25	1	9.5	1	19	1	14.5	1
2.5	1	8.5	1	16.5	1	10.5	1
30	0	2.33333	1	25.5	1	23.3333	1
4	1	6.5	1	30	0	15	1
3	1	2.5	1	30	0	23	1
4.25	1	5.5	1	30	0	17.6667	1
3.5	1	6	1	30	0	10.5	1
4	1	4.66667	1	3.75	1	10.8333	1
4.25	1	5.33333	1	3.75	1	5.83333	1
4	1	7.83333	1	16	1	9.16667	1
3.75	1	5.33333	1	16.25	1	5.16667	1
4.25	1	19	1	26	1	12.1667	1
3.75	1	5.83333	1	20	1	17.6667	1
3	1	5.66667	1	11	1	11.6667	1
8.75	1	8.16667	1	14.75	1	15.8333	1
3.5	1	5.5	1	5.5	1	8	1
4.25	1	7	1	27.5	1	8.83333	1
3.25	1	9.33333	1	23.25	1	17.5	1
3.75	1	4.66667	1	0.75	1	12.5	1
3.75	1	6.83333	1	10.75	1	13.3333	1
2.75	1	12.6667	1	19.5	1	9.66667	1
4.75	1	3.5	1	19.25	1	8	1
3.5	1	30	0	11.75	1	9.83333	1
4.25	1	25.8333	1	17.25	1	3.33333	1
5	1	13.5	1	11.75	1	10.8333	1
3.5	1	16.6667	1	17	1	11	1
5	1	5.83333	1	2.5	1	10.5	1
2	1	30	0	5.75	1	16.5	1
6	1	9	1	12.5	1	8.83333	1
4	1	3	1	11.5	1	2.66667	1
4.5	1	8.83333	1	13.25	1	4.83333	1
4.5	1	1.83333	1	11.25	1	5.66667	1
3.25	1	3.83333	1	14.75	1	30	0
3.25	1	4.83333	1	7.25	1	30	0
3.25	1	4.83333	1	2	1	30	0
4.75	1	9.83333	1	30	0	30	0
3.75	1	16.6667	1	30	0	16.6667	1
4.75	1	3.5	1	30	0	3.5	1
3.75	1	2.33333	1	6.5	1	2.33333	1
4.75	1	2.33333	1	5.75	1	2.33333	1
4	1	3	1	5	1	3	1
3.5	1	3.16667	1	11.75	1	3.16667	1
4	1	3.66667	1	11.5	1	3.66667	1
4.5	1	3.33333	1	16.25	1	3.33333	1
30	0	3.33333	1	9.75	1	3.33333	1
30	0	2.66667	1	12.5	1	2.66667	1
30	0	30	0	12.25	1	30	0
30	0	30	0	9.5	1	30	0
30	0			6.5	1
30	0			8	1
8.5	1			9.25	1
5.25	1			9.25	1
9.75	1			22.5	1
6.25	1			10.5	1
8.25	1			11.25	1
9.5	1			9.75	1
6	1			9.25	1
10.75	1			2.75	1
4.25	1			9	1
2.5	1			8.5	1
30	0
10	1
10	1
8.25	1
8	1
12.75	1
13.75	1
6.25	1
8.75	1
10.75	1
6.75	1
4.25	1
11.5	1
5.75	1
30	0
8	1
7	1
1.25	1
11.75	1
22.5	1
27	1
22.5	1
14.25	1
8.75	1
24.25	1
19	1
16	1
15.5	1
17.75	1
9	1
30	0
30	0
