# Supplementary material for: Single-protein/RNA imaging reveals ZNF598 as a limiting factor in resolving collided ribosomes
Source: EMBO J. 2025 Aug 1;44(18):5215–32. doi: 10.1038/s44318-025-00523-z (PMC12436648; doi:10.1038/s44318-025-00523-z)
Supplement: Supplementary file 18 — Source data Fig. 3 [file 44318_2025_523_MOESM18_ESM.zip]

Archive with 13 entries (7 files):
- Figure 3/
- Figure 3/3B/
- Figure 3/3B/No-insert.tif
- Figure 3/3B/poly(A)60.tif
- Figure 3/3B/ReadMe.txt
- Figure 3/3C/
- Figure 3/3C/Intensity Traces Numerical Data.xlsx
- Figure 3/3D/
- Figure 3/3D/HeatMap Tracks_Numerical Data.xlsx
- Figure 3/3E/
- Figure 3/3E/Frac Coloc Numerical Data.xlsx
- Figure 3/3F/
- Figure 3/3F/Histogram Numerical Data.xlsx
