# Supplementary material for: Single-protein/RNA imaging reveals ZNF598 as a limiting factor in resolving collided ribosomes
Source: EMBO J. 2025 Aug 1;44(18):5215–32. doi: 10.1038/s44318-025-00523-z (PMC12436648; doi:10.1038/s44318-025-00523-z)
Supplement: Supplementary file 18 — Source data Fig. 3 [file 44318_2025_523_MOESM18_ESM.zip › Figure 3/3C/Intensity Traces Numerical Data.xlsx]

## Sheet: Sheet1
Intensity Traces for SunTag and ZNF598 Numerical Data
NO-Insert			poly(A)60
Time (min)	Suntag	ZNF598	Time(min)	SunTag	ZNF598
0	9286.62	347.56	0	63604.8	1690.68
0.033333	8891.73	542.258	0.033333	55439	243.427
0.066667	8531.1	265.618	0.066667	51880.5	972.491
0.1	9117.96	1167.41	0.1	51250.2	2148.53
0.133333	10228.7	2069.2	0.133333	50530.9	1954.03
0.166667	10172.9	1997.26	0.166667	45957	1222.6
0.2	11137.3	1925.32	0.2	43136.7	1466.42
0.233333	9083.08	1429.92	0.233333	52543.2	1131.93
0.266667	9987.65	1259.94	0.266667	46260.2	785.874
0.3	9534.1	1089.96	0.3	43036.2	3617.89
0.333333	9161.47	1090.72	0.333333	42722.3	2836.26
0.366667	7660.47	1091.48	0.366667	52410.6	2921.72
0.4	11612.6	1092.24	0.4	49682.3	5104.82
0.433333	11351.7	1093	0.433333	48362.3	3948.58
0.466667	9674.07	1093.76	0.466667	52426.8	5797.05
0.5	9308.06	1463.41	0.5	51318.3	4423.72
0.533333	9915.27	794.605	0.533333	55744.4	2330.96
0.566667	10569.1	804.163	0.566667	56231.4	4104.38
0.6	10785.8	813.722	0.6	58665.2	5736.29
0.633333	11002.8	854.583	0.633333	50993.5	4327.48
0.666667	10846	895.443	0.666667	53690.2	1976.09
0.7	10700.8	936.304	0.7	53204.2	5307.53
0.733333	9572.74	960.325	0.733333	58045.2	2439.19
0.766667	9388.95	984.347	0.766667	49235.1	3671.99
0.8	8612.32	1008.37	0.8	53271	3768.89
0.833333	8065.58	581.541	0.833333	50614.6	2225.83
0.866667	8787.81	198.883	0.866667	49519	2104.95
0.9	9453.28	223.406	0.9	55578.9	1922.08
0.933333	7227.56	383.286	0.933333	53071.5	1962.21
0.966667	9807.42	26.8706	0.966667	53925.9	3998.22
1	8865.32	22.2484	1	51069.5	1585.44
1.03333	8836.35	618.778	1.03333	46606.3	3398.2
1.06667	9614.09	212.25	1.06667	48190.7	4269.87
1.1	8886.69	276.834	1.1	47734.4	2001.45
1.13333	8445.53	23.9017	1.13333	47261.1	2588.56
1.16667	8225.23	351.723	1.16667	52727.6	2554.4
1.2	7891.76	788.532	1.2	52530.5	5768.48
1.23333	8056.15	63.2778	1.23333	49971.7	2021.14
1.26667	8236.23	159.278	1.26667	50139.2	2899.07
1.3	7932.49	16.8095	1.3	43941.4	2596
1.33333	8299.16	1137.89	1.33333	45499.3	2451.48
1.36667	8388.89	381.77	1.36667	45361.1	3355.31
1.4	7328.88	1109.71	1.4	46253.7	3108.76
1.43333	7073.46	1131.53	1.43333	44904.3	3586.31
1.46667	7067.91	654.709	1.46667	51507.6	2266.97
1.5	7577.35	699.581	1.5	51339.8	4724.86
1.53333	7290.65	529.718	1.53333	46452.6	3547.13
1.56667	8391.81	18.1795	1.56667	51849.7	2369.4
1.6	7427.96	840.64	1.6	47530.9	2010.57
1.63333	7026.27	155.791	1.63333	47951.7	3282.41
1.66667	7663.7	32.7561	1.66667	45073.2	2924.99
1.7	7349.63	453.603	1.7	52346.1	5395.47
1.73333	8588.89	381.661	1.73333	44377.2	1973.2
1.76667	8195.17	6.29915	1.76667	45016.9	3182.09
1.8	8242.12	438.484	1.8	48117.9	3286.14
1.83333	8253.7	279.411	1.83333	48931.2	3047.68
1.86667	7980.67	513.285	1.86667	48981.6	6426.68
1.9	7495.32	120.947	1.9	48164.5	3828.22
1.93333	8361.93	539.425	1.93333	48669.8	3463.33
1.96667	9330.85	366.484	1.96667	45017	3098.44
2	8827.12	31.532	2	47672.9	2733.55
2.03333	8485.15	274.249	2.03333	47817.7	2368.66
2.06667	9630.13	455.461	2.06667	54599	4086.28
2.1	8869.61	737.873	2.1	55402	1931.49
2.13333	6927.92	460.747	2.13333	46245.8	4397.58
2.16667	7257.04	301.807	2.16667	52611	3145.21
2.2	7389.48	328.107	2.2	50026.1	3617.44
2.23333	6969.64	417.331	2.23333	50420.7	3780.24
2.26667	6294.58	419.459	2.26667	56795.2	4761.91
2.3	6686.37	347.311	2.3	50588.3	6654.03
2.33333	6606.09	544.702	2.33333	54078	5926.9
2.36667	6932.92	611.568	2.36667	49402.8	5424.75
2.4	7773.75	174.802	2.4	43879.1	1506.41
2.43333	8821.84	535.37	2.43333	42839	2148.35
2.46667	6718.66	313.622	2.46667	44008.4	2790.3
2.5	8430.08	485.268	2.5	44461.7	3432.24
2.53333	7938.3	390.991	2.53333	45868.4	3048.29
2.56667	8127.24	519.418	2.56667	47226.1	2664.33
2.6	9855.81	140.875	2.6	46484.8	2280.38
2.63333	9663.01	113.681	2.63333	41712.1	2232.93
2.66667	8896.66	396.013	2.66667	46865.1	2185.48
2.7	9650.63	438.991	2.7	44439.5	2476.17
2.73333	9069.97	696.228	2.73333	48977.6	2766.86
2.76667	9359.42	331.314	2.76667	44657.4	3057.55
2.8	9509.42	718.723	2.8	45428.8	3348.24
2.83333	9638.54	515.148	2.83333	43826	4212.12
2.86667	9540.42	266.13	2.86667	44055.2	4148.4
2.9	9656.8	738.705	2.9	44658.4	3590.12
2.93333	9870.24	651.508	2.93333	53356.9	3031.83
2.96667	9715.6	1248.88	2.96667	52354.4	2896.03
3	10533.8	1179	3	53913.3	4303.62
3.03333	10562.5	1109.12	3.03333	50541.7	5660.47
3.06667	10308.9	1039.25	3.06667	46782.5	3559.78
3.1	10277.9	969.37	3.1	47354.4	2649.45
3.13333	10211.2	355.517	3.13333	44315.2	2871.64
3.16667	9958.75	724.906	3.16667	48403	1535.47
3.2	9181.7	214.625	3.2	45885.2	3694.4
3.23333	8878.54	519.632	3.23333	40395.5	3248.55
3.26667	8475.89	785.768	3.26667	45394.7	7013.09
3.3	8156.17	412.168	3.3	44852.6	5430.26
3.33333	8328.39	451.23	3.33333	44024.8	3159.59
3.36667	8169.13	931.439	3.36667	47331.1	4714.19
3.4	8998.46	444.231	3.4	49429.7	5416.98
3.43333	7176.33	475.932	3.43333	46525.4	3466.77
3.46667	7348.53	389.412	3.46667	43526.7	3177.68
3.5	8107.74	344.31	3.5	46919.3	2888.6
3.53333	7502.26	454.954	3.53333	47098.1	2503.84
3.56667	7021.95	349.554	3.56667	47880.8	2119.09
3.6	7867.14	271.988	3.6	47581	4210.25
3.63333	8355.02	1040.28	3.63333	46872.2	2080.35
3.66667	7536	481.993	3.66667	46407.8	1.85118
3.7	7299.84	331.715	3.7	45736.1	349.534
3.73333	8229.13	347.224	3.73333	43721.8	601.53
3.76667	7155.12	446.848	3.76667	47667.7	1465.62
3.8	7039.91	463.191	3.8	44586.4	473.778
3.83333	6758.68	482.339	3.83333	46394.5	34.8878
3.86667	6573	450.006	3.86667	53974.3	659.602
3.9	6497.53	691.553	3.9	52853.8	2906.58
3.93333	5981.76	6.79675	3.93333	55865.4	1885.2
3.96667	5322.85	54.798	3.96667	47483.9	2432.25
4	6523.24	1262.06	4	48110.9	2830.03
4.03333	7158.5	862.923	4.03333	46619.9	2747.97
4.06667	7138.12	973.835	4.06667	49294.4	2637.18
4.1	6692.96	1015.51	4.1	52543.2	2526.4
4.13333	6759.91	1415.89	4.13333	51512	2415.61
4.16667	5893.92	1394.09	4.16667	46747.4	2304.82
4.2	6728.32	1372.29	4.2	47276.1	2194.04
4.23333	6485.82	1350.49	4.23333	44537.5	2968.18
4.26667	6834.76	1328.69	4.26667	54032.5	41.4526
4.3	6435.34	1016.21	4.3	53158.9	425.546
4.33333	5001.51	1192.01	4.33333	55075.2	382.522
4.36667	4849.96	1158.62	4.36667	56433.5	231.962
4.4	5646.15	1125.23	4.4	60758.7	372.079
4.43333	5316.47	1091.84	4.43333	67053.3	597.854
4.46667	5628.15	1058.45	4.46667	67340.5	1334.78
4.5	6385.64	1025.06	4.5	62499.8	916.583
4.53333	6066.04	1013.34	4.53333	67344.3	1760.47
4.56667	5941.55	1001.63	4.56667	68805.1	861.638
4.6	5291.51	980.911	4.6	72465.4	941.301
4.63333	6506.38	960.19	4.63333	72393.9	1644.05
4.66667	7182.09	939.469	4.66667	71188.1	2043.8
4.7	7106.19	918.748	4.7	71929.1	2443.55
4.73333	7859.69	898.027	4.73333	66862.3	3008.96
4.76667	6563.58	94.5484	4.76667	65799.2	5572.14
4.8	7251.61	200.495	4.8	68768.9	5843.42
4.83333	7991.57	317.323	4.83333	64569.6	4120.46
4.86667	7024.96	381.351	4.86667	62847.9	3580.88
4.9	7118.68	253.673	4.9	61850.6	2978.45
4.93333	6981.97	427.188	4.93333	63062.3	4088.01
4.96667	7703.14	275.727	4.96667	63607.2	5197.57
5	7523.36	411.062	5	68585.1	7071.46
2.75547			2.75547
2.77372			2.77372
2.79197			2.79197
2.81022			2.81022
2.82847			2.82847
2.84671			2.84671
2.86496			2.86496
2.88321			2.88321
2.90146			2.90146
2.91971			2.91971
2.93795			2.93795
2.9562			2.9562
2.97445			2.97445
2.9927			2.9927
3.01095			3.01095
3.0292			3.0292
3.04744			3.04744
3.06569			3.06569
3.08394			3.08394
3.10219			3.10219
3.12044			3.12044
3.13868			3.13868
3.15693			3.15693
3.17518			3.17518
3.19343			3.19343
3.21168			3.21168
3.22993			3.22993
3.24817			3.24817
3.26642			3.26642
3.28467			3.28467
3.30292			3.30292
3.32117			3.32117
3.33941			3.33941
3.35766			3.35766
3.37591			3.37591
3.39416			3.39416
3.41241			3.41241
3.43066			3.43066
3.4489			3.4489
3.46715			3.46715
3.4854			3.4854
3.50365			3.50365
3.5219			3.5219
3.54014			3.54014
3.55839			3.55839
3.57664			3.57664
3.59489			3.59489
3.61314			3.61314
3.63139			3.63139
3.64963			3.64963
3.66788			3.66788
3.68613			3.68613
3.70438			3.70438
3.72263			3.72263
3.74087			3.74087
3.75912			3.75912
3.77737			3.77737
3.79562			3.79562
3.81387			3.81387
3.83211			3.83211
3.85036			3.85036
3.86861			3.86861
3.88686			3.88686
3.90511			3.90511
3.92336			3.92336
3.9416			3.9416
3.95985			3.95985
3.9781			3.9781
3.99635			3.99635
4.0146			4.0146
4.03284			4.03284
4.05109			4.05109
4.06934			4.06934
4.08759			4.08759
4.10584			4.10584
4.12409			4.12409
4.14233			4.14233
4.16058			4.16058
4.17883			4.17883
4.19708			4.19708
4.21533			4.21533
4.23357			4.23357
4.25182			4.25182
4.27007			4.27007
4.28832			4.28832
4.30657			4.30657
4.32482			4.32482
4.34306			4.34306
4.36131			4.36131
4.37956			4.37956
4.39781			4.39781
4.41606			4.41606
4.4343			4.4343
4.45255			4.45255
4.4708			4.4708
4.48905			4.48905
4.5073			4.5073
4.52555			4.52555
4.54379			4.54379
4.56204			4.56204
4.58029			4.58029
4.59854			4.59854
4.61679			4.61679
4.63503			4.63503
4.65328			4.65328
4.67153			4.67153
4.68978			4.68978
4.70803			4.70803
4.72628			4.72628
4.74452			4.74452
4.76277			4.76277
4.78102			4.78102
4.79927			4.79927
4.81752			4.81752
4.83576			4.83576
4.85401			4.85401
4.87226			4.87226
4.89051			4.89051
4.90876			4.90876
4.92701			4.92701
4.94525			4.94525
4.9635			4.9635
4.98175			4.98175
5			5
