# Supplementary material for: Single-protein/RNA imaging reveals ZNF598 as a limiting factor in resolving collided ribosomes
Source: EMBO J. 2025 Aug 1;44(18):5215–32. doi: 10.1038/s44318-025-00523-z (PMC12436648; doi:10.1038/s44318-025-00523-z)
Supplement: Supplementary file 18 — Source data Fig. 3 [file 44318_2025_523_MOESM18_ESM.zip › Figure 3/3D/HeatMap Tracks_Numerical Data.xlsx]

## Sheet: NO-Insert
ZNF598 Intensity Traces Numerical Data
No Insert Tracks
Tracks #	1	2	3	4	5	6	7	8	9	10	11	12	13	14	15	16	17	18	19	20	21	22	23	24	25	26	27	28	29	30	31	32	33	34	35	36	37	38	39	40	41	42	43	44	45	46	47	48	49
	7517.04	614.158	5535.42	2643.84	0	1307.18	1472.3	1395.81	3034.06	3469.97	932.675	2096.37	0	1932.9	0	614.391	2013.63	0	1038.36	2008.71	7211.1	1492.63	824.333	2000	0	2000	2000	0	0	0	0	0	0	0	0	0	0	0	0	0	0	0	0	0	0	0	0	0	0
	2000	2000	3860.34	949.385	0	5174.65	937.598	0	2105.38	0	606.132	3130.11	1152.04	1686.07	8037.9	2336.16	1049.27	0	885.443	1142.89	686.133	671.195	2611.81	2000	532.71	0	1954.09	0	0	0	0	0	0	0	0	0	0	0	0	0	0	0	0	0	0	0	0	0	0
	0	7160.69	3751.77	1755.67	1297.48	1707.2	2842.97	0	3082.86	868.699	751.897	2000	0	1860.69	0	559.992	3683.69	1372.93	2000	0	1334.81	0	2057.38	1534.73	0	2000	1142.38	0	0	0	0	0	0	0	0	0	0	0	0	0	0	0	0	0	0	0	0	0	0
	0	821.257	3518.21	595.294	2849.47	2019.74	2348.61	0	0	754.229	0	892.025	886.618	2079.25	2000	730.707	595.941	2000	0	994.094	2033.69	2990.02	734.937	1890.73	0	1135.78	1870.82	0	0	0	0	0	0	0	0	0	0	0	0	0	0	0	0	0	0	0	0	0	0
	3052.73	2000	2406.18	0	1200.43	1822.15	642.138	2434.13	673.797	2681.23	1268.79	0	1313.64	2044.84	856.128	889.527	1702.81	2000	0	1061.06	6931.25	0	1658.17	831.325	0	2000	5289.74	0	0	0	0	0	0	0	0	0	0	0	0	0	0	0	0	0	0	0	0	0	0
	725.612	2000	2959.05	1947.56	3269.06	2246.18	1617.96	0	0	2000	0	2026.37	1407.61	2000	801.365	2229.43	2000	0	2000	0	2000	2000	2830.29	7249.49	4866.99	0	4326.69	0	0	0	0	0	0	0	0	0	0	0	0	0	0	0	0	0	0	0	0	0	0
	2322.08	1125.92	0	1025.19	884.79	2101.99	704.397	891.806	1667.62	3281.13	0	1757.84	949.415	2000	6813.06	1399.76	0	967.253	697.614	8959.62	719.043	2548.33	2745.22	0	0	3425.02	5964.12	0	0	0	0	0	0	0	0	0	0	0	0	0	0	0	0	0	0	0	0	0	0
	1828.07	1649.32	2104.19	4252.47	2408.36	1129.08	1803.67	2987.83	4424.8	761.708	2000	724.006	681.304	3079.5	0	1697.69	6016.18	0	0	2000	1684.36	1437.43	3626.66	0	770.751	2000	2790.72	0	0	0	0	0	0	0	0	0	0	0	0	0	0	0	0	0	0	0	0	0	0
	2000	1072.43	2978.94	1649.49	1466.7	5389.08	1595.26	1703.82	2067.26	1562.6	2729.46	809.726	1623.76	3402.52	2644.77	944.371	0	1163.91	667.699	1339.7	718.882	775.136	4479.04	1021.66	1313.88	2957.75	2372.19	0	0	0	0	0	0	0	0	0	0	0	0	0	0	0	0	0	0	0	0	0	0
	877.287	929.002	1247.72	1841.14	4081.69	707.281	1066	4781.42	0	2000	778.114	2000	2093.4	2786.74	0	638.733	1053.52	1476.41	891.254	1091.85	7075.31	1510.6	3040.24	944.968	2000	2000	2759.53	0	0	0	0	0	0	0	0	0	0	0	0	0	0	0	0	0	0	0	0	0	0
	691.906	0	2860.56	2000	679.678	0	1215.99	0	3083.73	1244.87	2000	0	2429.12	0	993.769	2000	1967.46	3160.5	952.576	962.734	1078.02	1536.33	0	1388.92	2000	773.902	3745.81	0	0	0	0	0	0	0	0	0	0	0	0	0	0	0	0	0	0	0	0	0	0
	2000	2000	3618.73	1972.05	2000	2161.67	1801.36	1111.54	0	2000	1527.61	5450.4	2000	2376.46	0	2123.93	2000	2000	0	2000	2000	1261	1400.18	831.333	622.438	0	2580.12	0	0	0	0	0	0	0	0	0	0	0	0	0	0	0	0	0	0	0	0	0	0
	923.775	0	884.238	0	2000	0	3072	588.367	1056.05	0	2000	1646.86	0	854.845	0	3559.56	3034.81	1792.94	0	2000	1059.53	1775.32	6919.56	1060.39	1481.96	0	2417.39	0	0	0	0	0	0	0	0	0	0	0	0	0	0	0	0	0	0	0	0	0	0
	0	0	4034.02	2000	2338.47	2000	2209.77	715.697	933.225	948.177	1176.5	4762.62	1466.9	0	0	0	2000	0	2000	0	2000	1080.16	1062.44	0	1608.67	0	2167.46	0	0	0	0	0	0	0	0	0	0	0	0	0	0	0	0	0	0	0	0	0	0
	865.294	1124.56	1403.96	5413.32	2000	8554.65	0	2000	613.709	1434.53	5481.83	1169.03	1118.25	533.225	2000	0	2000	634.843	2000	1338.61	2000	0	1759.12	1961.17	1884.92	0	1923.28	0	0	0	0	0	0	0	0	0	0	0	0	0	0	0	0	0	0	0	0	0	0
	1291.29	2000	2000	0	5012.81	7194.86	1811.37	2784.19	0	1336.32	8592.81	934.612	857.224	1766.53	0	0	0	3277.59	1572.92	2119.77	2897.85	2000	1804.67	0	0	3055.84	1739.9	0	0	0	0	0	0	0	0	0	0	0	0	0	0	0	0	0	0	0	0	0	0
	721.507	677.661	1182.93	827.323	1766.64	0	3238.6	771.429	2000	986.808	5248.61	0	716.026	2140.34	0	1823.69	1102.57	904.326	1195.51	2000	1002.48	1333.58	1611.72	512.375	939.004	678.574	993.016	0	0	0	0	0	0	0	0	0	0	0	0	0	0	0	0	0	0	0	0	0	0
	2000	0	1494.06	2000	2285.21	863.522	2496.38	1999.75	1080.93	2093.71	3217.54	0	598.569	3408.37	7249.2	1395.54	2496.1	1470.13	0	0	4714.02	0	2674.18	1057.43	2000	0	1255.07	0	0	0	0	0	0	0	0	0	0	0	0	0	0	0	0	0	0	0	0	0	0
	917.021	0	2069.21	1855.7	4604.89	0	7079.45	0	2460.04	3119.44	1886.28	1251.77	5023.19	2181.13	1664.8	1615.12	0	3013.37	562.509	0	521.359	1310.36	522.191	5444.9	928.497	0	772.781	0	0	0	0	0	0	0	0	0	0	0	0	0	0	0	0	0	0	0	0	0	0
	1228.39	1276.5	1183.36	1103.9	707.642	737.742	2466.83	1356.17	2000	829.113	4509.03	2316.25	1325.71	1027.01	0	1055.3	793.933	0	573.787	2000	1607.19	616.774	1294.14	2000	750.942	1114.28	0	0	0	0	0	0	0	0	0	0	0	0	0	0	0	0	0	0	0	0	0	0	0
	0	569.241	4917.3	1280.79	2740.86	798.214	3195.63	0	3322.07	0	2125.94	1465.74	687.764	2678.83	722.148	1861.55	691.569	950.517	876.554	2316.38	2000	2499.99	0	1469.76	1113.15	669.867	2000	0	0	0	0	0	0	0	0	0	0	0	0	0	0	0	0	0	0	0	0	0	0
	959.247	2000	4813.09	1941.28	1218.69	0	1649.56	995.225	3831.07	1916	2242.19	1647.61	0	1921	0	789.514	2000	0	3599.1	3355.18	4979.02	1444.84	0	895.592	2158.64	2000	0	0	0	0	0	0	0	0	0	0	0	0	0	0	0	0	0	0	0	0	0	0	0
	552.11	2371.69	5062.13	0	3699.27	1048.16	777.843	916.829	2805.7	2145.33	1576.8	743.735	2228.18	810.974	1119.71	4063.07	4040.09	0	0	2000	818.54	3283.14	3759.65	5962.26	567.638	1357.11	0	0	0	0	0	0	0	0	0	0	0	0	0	0	0	0	0	0	0	0	0	0	0
	868.653	2047.17	1795.92	1278.52	4088.55	2000	1112.55	0	4294.14	585.264	543.096	3351.12	588.552	1463.26	2330.15	1473.8	4479.2	0	1027.82	1066.09	666.366	0	598.988	2000	0	953.995	3099.08	0	0	0	0	0	0	0	0	0	0	0	0	0	0	0	0	0	0	0	0	0	0
	1043.53	0	1760.29	739.613	0	1846.25	0	1644.66	1952.51	1795.23	1378.67	2994.08	2000	670.137	1233.98	807.089	0	0	0	523.148	2210.13	2000	0	0	763.044	3988.87	7034.35	0	0	0	0	0	0	0	0	0	0	0	0	0	0	0	0	0	0	0	0	0	0
	1127.54	629.104	4800.8	1099.11	2000	1776.52	995.535	0	1471.84	1151.29	2483.73	2053.08	1360	3548.12	0	0	0	2440.31	2096.4	8870.01	2414.4	2468.05	0	0	1477.44	1193.09	1264.06	0	0	0	0	0	0	0	0	0	0	0	0	0	0	0	0	0	0	0	0	0	0
	525.351	0	2489.45	0	0	980.607	2037.65	576.57	5291.47	1641.13	1967.1	0	912.311	7271.9	0	1056.96	2289.52	576.397	859.706	1698.49	1461.7	1118.4	4448.31	2000	1076.28	2000	1800.05	0	0	0	0	0	0	0	0	0	0	0	0	0	0	0	0	0	0	0	0	0	0
	544.367	0	2967.03	0	1104.09	781.99	1304.56	1616.69	916.44	0	2685.64	1090.47	0	0	2622.17	0	2582.73	1164.21	0	0	1249.26	1485.78	674.993	1114.01	0	0	2145.95	0	0	0	0	0	0	0	0	0	0	0	0	0	0	0	0	0	0	0	0	0	0
	1463.84	1923.03	1150.88	1231.41	1555.69	6020.74	2712.47	2000	513.237	2000	1042.77	0	727.773	1758.4	1409.37	2000	2000	2654.2	1233.25	2000	726.776	0	1312.15	2168.92	829.909	0	1621.27	0	0	0	0	0	0	0	0	0	0	0	0	0	0	0	0	0	0	0	0	0	0
	699.731	2303.91	1426.17	4340.59	2198.38	917.094	2825.78	8683.72	2287.05	2930.97	1809.54	722.007	2284.22	0	1088.11	1135.47	1535.06	2000	0	3115.56	2709.18	3644.1	0	2000	1486.73	985.51	1176.78	0	0	0	0	0	0	0	0	0	0	0	0	0	0	0	0	0	0	0	0	0	0
	690.829	0	4405.04	1963.18	1265.21	0	939.802	1699.18	1283.76	3111.56	2545.11	1975.31	0	0	1329.29	0	0	1372.41	1863.3	1613.25	2000	0	0	5715.52	638.241	2104.37	2153.31	0	0	0	0	0	0	0	0	0	0	0	0	0	0	0	0	0	0	0	0	0	0
	1223.6	2000	2643.65	662.601	3195.62	2842.83	0	2801.1	940.229	0	7972.27	0	1033.87	0	1733.63	3235.45	2000	0	1717.25	2872.17	2000	1759.48	644.42	1108.12	1009.86	4613.31	1498.14	0	0	0	0	0	0	0	0	0	0	0	0	0	0	0	0	0	0	0	0	0	0
	0	1133.86	3127.15	0	0	585.411	955.126	1354.75	599.769	1605.45	1731.71	0	894.502	0	2101.61	1435.66	0	0	1492.8	1750.55	2513.4	844.449	0	2506.72	619.549	3924.34	1361.19	0	0	0	0	0	0	0	0	0	0	0	0	0	0	0	0	0	0	0	0	0	0
	679.507	1028.3	1570.2	1706.09	2000	2226.04	2000	687.645	1017.93	1875.7	2663.37	522.279	846.41	0	1538.38	4638.22	2000	2000	657.339	598.632	1252.35	8282.89	0	2000	856.951	1709.33	1928.07	0	0	0	0	0	0	0	0	0	0	0	0	0	0	0	0	0	0	0	0	0	0
	0	2000	2055.02	635.973	0	2236.85	1355.13	1601.18	2000	544.441	1850.15	0	3311.91	0	1032.61	0	510.005	0	772.858	1363.74	0	1027.23	2000	2555.87	1456.53	1764.55	946.701	0	0	0	0	0	0	0	0	0	0	0	0	0	0	0	0	0	0	0	0	0	0
	1107.73	0	0	1226.22	2000	1507.57	0	0	1748	1956.45	1726.68	2805.58	0	0	995.883	2000	0	0	0	2000	0	3314.11	0	768.447	585.412	2100.28	1795.7	0	0	0	0	0	0	0	0	0	0	0	0	0	0	0	0	0	0	0	0	0	0
	2197.47	502.026	2386.26	557.237	3446.49	0	1377.38	602.291	0	0	1821.89	967.624	2000	0	7207.99	1812.56	1071.73	0	834.474	879	2000	2000	1100.7	504.839	863.843	2000	985.241	0	0	0	0	0	0	0	0	0	0	0	0	0	0	0	0	0	0	0	0	0	0
	0	2000	4208.39	4716.16	1728.37	789.295	909.104	0	2119.65	0	1788.4	600.622	1307.86	0	1158.02	2258.07	2000	1072.73	1350.2	952.964	679.048	0	0	3275.16	1827.78	2344.11	4332.66	0	0	0	0	0	0	0	0	0	0	0	0	0	0	0	0	0	0	0	0	0	0
	6006.15	2000	2136.24	638.9	1200.02	2251.9	2371.98	1188.53	0	0	1870	2895.22	1203.01	0	944.666	0	0	3086.79	1108.86	1176.35	1109.18	0	0	654.932	2275.94	2033.32	1361.65	0	0	0	0	0	0	0	0	0	0	0	0	0	0	0	0	0	0	0	0	0	0
	3740.1	0	2246.91	0	3371.01	1268.95	2321.22	2093.55	0	674.974	999.54	1155.18	0	588.843	583.14	887.375	1846.95	770.264	0	2000	0	570.309	0	0	0	3029.35	638.243	0	0	0	0	0	0	0	0	0	0	0	0	0	0	0	0	0	0	0	0	0	0
	3620.42	0	3861.93	7954.35	771.853	0	2316.21	1999.21	2000	868.519	1824.79	2000	3180.41	0	760.323	2000	2263.28	2301.6	637.926	790.33	1912.96	628.965	998.921	2000	1671.21	2338.56	1334.74	0	0	0	0	0	0	0	0	0	0	0	0	0	0	0	0	0	0	0	0	0	0
	676.595	0	2662.23	1322.97	1927.07	2215.25	1668.41	3580.5	0	0	1374.38	2000	530.402	0	5554.66	557.034	1294.43	1126.45	652.494	954.092	998.128	1051.53	2501.12	1277.68	0	2000	1238.99	0	0	0	0	0	0	0	0	0	0	0	0	0	0	0	0	0	0	0	0	0	0
	1314.81	2696.68	1827.37	1942.08	6580.83	0	3447.83	2780.27	821.644	551.585	2291.79	2842.15	2466.44	0	2000	8571.59	605.784	0	1470.73	641.518	1569.51	1602.96	2890.4	0	1325.19	514.294	4993.53	0	0	0	0	0	0	0	0	0	0	0	0	0	0	0	0	0	0	0	0	0	0
	2685.52	0	2131.88	0	4714.73	2238.75	2341.98	8734.18	0	1422.73	1080.48	0	713.658	3821.65	2000	1100.56	695.932	613.535	0	2000	1095.16	1050.5	1588.2	3187.13	916.188	2149.1	1714.52	0	0	0	0	0	0	0	0	0	0	0	0	0	0	0	0	0	0	0	0	0	0
	656.474	2000	0	1926.05	1831.64	672.071	1117.73	0	1502.42	1466.57	2000	3811.99	1023.77	1961.1	969.803	3465.54	2170.75	0	0	1270.61	2283.74	975.673	2938.13	809.411	1597.01	2000	0	0	0	0	0	0	0	0	0	0	0	0	0	0	0	0	0	0	0	0	0	0	0
	1056.91	0	2186.54	0	1258.96	1363.31	699.56	875.553	3165.86	2000	3645.06	2000	2000	0	2000	1928.28	1036.36	2000	0	1749.78	1268.27	1748.47	1174.73	711.904	0	0	2000	0	0	0	0	0	0	0	0	0	0	0	0	0	0	0	0	0	0	0	0	0	0
	2000	0	3920.59	3667.9	2540.1	0	1320.17	1245.91	0	5034.35	0	1252.41	0	0	1527.27	594.106	0	0	694.071	725.354	2220.51	0	0	2000	1249.75	0	1887.93	0	0	0	0	0	0	0	0	0	0	0	0	0	0	0	0	0	0	0	0	0	0
	889.494	1537.82	1808.87	2128.15	2136.73	505.815	1233.27	525.282	0	0	4521.5	0	795.539	1933.07	855.483	1942.28	1376.59	703.443	0	972.108	927.853	1421.24	805.02	0	1193.29	0	0	0	0	0	0	0	0	0	0	0	0	0	0	0	0	0	0	0	0	0	0	0	0
	2062.64	0	1802.16	2000	1859.69	2202.56	1171.14	1151.45	1077.01	769.728	2000	1199.74	0	2397.03	1748.14	0	0	0	1009.3	945.919	1829.69	1220.66	0	0	1296.11	1549.62	5154.47	0	0	0	0	0	0	0	0	0	0	0	0	0	0	0	0	0	0	0	0	0	0
	1617.43	1215.9	4866.06	1465.28	1639.09	1146.97	844.828	634.473	3715.67	0	876.111	0	0	2189.98	784.666	1152.77	604.328	0	2119.67	5081.39	1439.69	1169.42	721.995	1717.45	1003.09	681.218	1862.47	0	0	0	0	0	0	0	0	0	0	0	0	0	0	0	0	0	0	0	0	0	0
	2275.03	0	3558.77	1837.11	1304.27	1724.79	1513.69	3206.97	885.99	0	1791.75	1783.97	808.181	0	0	789.405	644.84	0	2000	1908.43	0	0	0	2271.8	1199.11	0	3047.78	0	0	0	0	0	0	0	0	0	0	0	0	0	0	0	0	0	0	0	0	0	0
	589.098	0	5701.68	1192.49	1837.97	2224.29	1223.43	0	0	748.018	707.432	561.588	608.741	4242.86	0	2000	2000	1304.34	0	1574.61	1174.68	0	0	2298.62	1028.78	1859.03	977.592	0	0	0	0	0	0	0	0	0	0	0	0	0	0	0	0	0	0	0	0	0	0
	2000	1419.04	4531.14	5614.48	1851.48	950.324	4097.4	1632.07	2000	0	1877.4	0	0	6002.7	520.609	4553.22	5282.14	2000	675.707	2097.61	2000	0	1470.06	2757.51	555.301	1869.35	1545.09	0	0	0	0	0	0	0	0	0	0	0	0	0	0	0	0	0	0	0	0	0	0
	804.828	1859.79	3190.48	0	715.28	1909.69	4048.07	548.196	0	0	3284.47	0	0	4788.92	870.498	2000	794.27	1720.77	527.445	0	0	0	4388.57	1858.38	0	678.785	0	0	0	0	0	0	0	0	0	0	0	0	0	0	0	0	0	0	0	0	0	0	0
	764.22	0	4776.1	1959.65	2941.99	1066.97	4426.6	0	1394.61	937.012	0	2000	0	1795.46	6195.1	0	0	0	1636.04	985.334	1191.18	2872.11	937.472	1165.03	2000	0	2000	0	0	0	0	0	0	0	0	0	0	0	0	0	0	0	0	0	0	0	0	0	0
	845.672	0	5187.31	1423.24	0	2000	8246.9	2267.76	941.689	2000	0	0	2000	4179.73	932.35	0	1402.36	0	1088.48	1378.42	0	557.736	0	1693.64	1217.53	744.12	2253.98	0	0	0	0	0	0	0	0	0	0	0	0	0	0	0	0	0	0	0	0	0	0
	1153.39	926.947	4179.44	0	519.02	676.278	2000	0	0	856.96	0	1666.01	0	1426.63	0	1596.97	1936.92	2000	1342.2	2097.61	0	1042.91	0	703.277	1170.14	3576.34	1993.48	0	0	0	0	0	0	0	0	0	0	0	0	0	0	0	0	0	0	0	0	0	0
	532.89	0	4547.57	1184.07	1784.81	2684.88	1241.01	0	0	0	829.573	0	0	1047.17	0	3069.86	0	1382.23	0	770.827	556.874	0	2000	707.699	0	2859.98	1940.78	0	0	0	0	0	0	0	0	0	0	0	0	0	0	0	0	0	0	0	0	0	0
	0	0	2847.86	847.362	1768.07	624.761	1097.26	0	2000	0	4242.92	0	2800.6	3226.14	2551.46	1762.13	0	0	1007.86	0	0	1618.44	2000	803.781	1090.54	1210.5	946.334	0	0	0	0	0	0	0	0	0	0	0	0	0	0	0	0	0	0	0	0	0	0
	1214.56	0	2516.95	1445.93	1359.1	0	1914.04	567.039	1638.95	512.235	6251.46	2356.87	0	7948.93	1970.56	0	0	0	0	2000	1760.25	1350.16	926.233	2906.87	583.561	527.93	1155.85	0	0	0	0	0	0	0	0	0	0	0	0	0	0	0	0	0	0	0	0	0	0
	0	7501.88	2805.15	679.666	3227.16	2025.57	1845.88	0	1112.74	2000	1952.46	694.356	1591.56	3999.91	0	2045.82	2000	0	1484.84	708.301	1061.44	0	1109.74	1038.79	0	0	712.93	0	0	0	0	0	0	0	0	0	0	0	0	0	0	0	0	0	0	0	0	0	0
	2000	550.306	4177.85	1084.07	1781.86	0	3003.06	0	608.98	2613.26	0	0	1987.56	845.239	852.675	4794.49	635.521	1179.68	773.165	2347.04	802.398	2000	878.973	3129.52	657.619	2000	3767.98	0	0	0	0	0	0	0	0	0	0	0	0	0	0	0	0	0	0	0	0	0	0
	0	0	3391.57	2992.7	2025.48	3424.58	779.596	0	1323.27	722.136	1570.97	0	962.114	2430.12	2501.28	2075.77	0	0	0	1775.38	0	7354.84	1675.71	524.129	0	745.255	1956.27	0	0	0	0	0	0	0	0	0	0	0	0	0	0	0	0	0	0	0	0	0	0
	716.481	8018.41	2573.98	1579.53	2491.56	2004.28	833.998	2000	1575.08	2000	615.45	2000	0	0	0	1717.42	1714.03	5477.87	1133.18	1896.9	2000	632.451	992.347	1135.7	605.212	1007.75	0	0	0	0	0	0	0	0	0	0	0	0	0	0	0	0	0	0	0	0	0	0	0
	575.601	0	4829.72	1723.54	2200.8	3888.97	0	1203.52	2546.4	526.275	0	2055.17	1105.34	4066.96	0	1313.61	3963.25	0	2000	1976.81	0	3568.23	2349.57	1026.28	1356.8	3517.85	885.998	0	0	0	0	0	0	0	0	0	0	0	0	0	0	0	0	0	0	0	0	0	0
	1124.07	0	3438.86	1952.22	2000	691.366	0	1011.38	614.949	2000	0	2582.03	1022.32	0	0	1569.12	0	2000	2314.97	1726.97	0	1193.85	1432.26	732.753	4367.5	1452.33	1247.47	0	0	0	0	0	0	0	0	0	0	0	0	0	0	0	0	0	0	0	0	0	0
	824.738	2000	2979.32	3749.91	1984.56	0	1474.27	2000	0	1446.4	0	830.613	2000	0	1890.88	2837.43	1122.38	1574.63	796.72	2194.96	0	2000	1997.05	1886.19	0	0	878.641	0	0	0	0	0	0	0	0	0	0	0	0	0	0	0	0	0	0	0	0	0	0
	914.302	0	3309.88	1636.6	618.183	0	1927.01	750.411	5630.09	0	2233.26	0	0	0	0	1758.16	2407.75	1180.65	768.127	2568.09	501.275	736.19	926.495	1076.37	1226.34	1218.84	541.867	0	0	0	0	0	0	0	0	0	0	0	0	0	0	0	0	0	0	0	0	0	0
	1723.51	0	1753.93	2551.61	910.33	2000	992.457	1668.19	526.732	0	1614.27	0	1622.38	2732.22	819.229	786.093	988.969	0	2096.82	2634.35	0	2000	1427.01	1089.28	1176.6	2110.37	643.659	0	0	0	0	0	0	0	0	0	0	0	0	0	0	0	0	0	0	0	0	0	0
	4297.01	3672.78	6067.5	2862.38	8479.73	1249.13	2180.86	807.03	870.625	1426.98	1129.45	1352.19	914.732	0	0	2989.92	2000	558.068	0	3097.51	733.413	0	1431.9	907.452	771.052	1662.39	1646.14	0	0	0	0	0	0	0	0	0	0	0	0	0	0	0	0	0	0	0	0	0	0
	1458.54	0	5617.22	1799.34	808.087	2241.08	2017.01	2000	521.101	1023.38	1842.21	1099.88	3297.47	0	1248.35	2042.07	3431.88	2000	1291.93	1907.04	590.322	0	1152.91	0	1358.05	1402.68	0	0	0	0	0	0	0	0	0	0	0	0	0	0	0	0	0	0	0	0	0	0	0
	2041.9	0	6354.47	2049.32	0	562.8	1523.79	0	851.314	0	980.322	1319.84	0	2000	757.136	3107.71	1938.88	2000	0	3349.63	0	2000	1551.08	698.173	2000	0	2319.83	0	0	0	0	0	0	0	0	0	0	0	0	0	0	0	0	0	0	0	0	0	0
	3112.63	1562.14	3291.91	2651.48	0	1627.33	2501.88	0	870.965	0	721.017	2354.28	1056.48	0	1362.93	2231.14	2000	616.668	1149.54	894.547	910.434	673.29	1070.15	1016.34	1999.75	1258.25	1247.49	0	0	0	0	0	0	0	0	0	0	0	0	0	0	0	0	0	0	0	0	0	0
	2729.27	0	3917.27	1138.87	798.379	1143.94	2287.29	947.049	0	1127.27	0	685.513	2000	1262.32	0	2921.33	1844.38	703.287	2000	7677.07	893.353	687.722	1377.61	1986.93	530.898	1462.5	1171.37	0	0	0	0	0	0	0	0	0	0	0	0	0	0	0	0	0	0	0	0	0	0
	5761.99	0	5505.03	2137.95	921.854	0	1908.07	1130.06	0	0	0	0	0	1388.8	669.403	2011.88	917.738	2000	688.323	842.733	505.349	0	1241.45	1859.9	2000	2682.96	1173.31	0	0	0	0	0	0	0	0	0	0	0	0	0	0	0	0	0	0	0	0	0	0
	1864.31	2000	4094.32	2932.06	2000	601.098	1681.8	800.12	0	571.819	2000	0	765.388	0	2000	4214.52	2000	0	3829.6	559.499	0	665.72	1704.86	1264.36	925.417	2118.3	527.03	0	0	0	0	0	0	0	0	0	0	0	0	0	0	0	0	0	0	0	0	0	0
	0	2281.38	3407.82	2987.39	969.41	3327.95	2000	2000	592.113	2304.42	0	2000	1617.45	0	0	2999.55	2000	1274.38	559.445	1647.8	1870.41	1190.36	543.418	770.676	879.777	0	4609.12	0	0	0	0	0	0	0	0	0	0	0	0	0	0	0	0	0	0	0	0	0	0
	1131.54	506.532	3247.19	2372.09	2028.3	7614.11	1744.01	0	1255.38	545.367	4953.64	1296.39	2114.69	0	0	2245.95	1059.34	554.713	1396.35	1206.74	0	1209.63	2341.77	1585.64	2251.71	913.399	1670.69	0	0	0	0	0	0	0	0	0	0	0	0	0	0	0	0	0	0	0	0	0	0
	0	0	1088.88	1696.78	1175.86	0	1430.48	0	912.719	2000	0	900.052	0	0	949.394	2000	0	5087.27	0	1320.32	2000	1031.14	843.536	773.857	2497.84	0	1425.58	0	0	0	0	0	0	0	0	0	0	0	0	0	0	0	0	0	0	0	0	0	0
	0	0	1910.44	2168.66	2143.59	915.88	1903.13	0	1266.95	1394.97	1197.23	0	2198.7	0	0	1680.43	0	0	594.469	2000	4795.85	912.717	1159.17	4724.89	2153.27	1014.94	894.627	0	0	0	0	0	0	0	0	0	0	0	0	0	0	0	0	0	0	0	0	0	0
	687.65	0	4532.87	3360.17	972.898	0	1167.65	0	0	3004.19	1209.38	847.286	0	0	1493	512.164	2000	0	639.882	1069.49	0	2226.03	1074.34	0	2000	1458.91	590.637	0	0	0	0	0	0	0	0	0	0	0	0	0	0	0	0	0	0	0	0	0	0
	2193.93	0	2072.7	2256.05	1684.89	0	2113.83	0	0	0	647.684	645.795	1050.49	0	1360.31	0	977.988	0	735.651	1022.63	2622.49	994.663	2736.75	2146.07	0	1180.03	0	0	0	0	0	0	0	0	0	0	0	0	0	0	0	0	0	0	0	0	0	0	0
	731.481	4324.75	2176.16	4664.43	3849.23	1607.63	1479.55	4149.09	0	2595.52	0	0	0	0	2000	660.967	2384.1	1600.36	1540.93	546.891	0	1647.38	2655.45	550.34	2000	680.62	634.498	0	0	0	0	0	0	0	0	0	0	0	0	0	0	0	0	0	0	0	0	0	0
	2000	0	2965.97	1172.26	3362.33	1243.21	0	1721.8	812.134	1574.85	2153.78	2681.64	1104.68	0	0	1784.64	773.361	745.795	0	754.149	766.553	778.121	1674.82	644.005	1141.26	2314.49	0	0	0	0	0	0	0	0	0	0	0	0	0	0	0	0	0	0	0	0	0	0	0
	1393.64	0	2747.12	2749.99	1833.23	1754.47	0	0	563.504	0	0	0	1248.4	2000	1274.26	721.25	962.724	0	1135.01	714.376	3020.99	953.878	927.759	860.134	0	2710.47	0	0	0	0	0	0	0	0	0	0	0	0	0	0	0	0	0	0	0	0	0	0	0
	1760.73	0	1666.54	1072.47	0	655.696	1151.11	5149.54	0	1251.15	2000	964.401	0	0	0	1219.91	1441.04	3685.25	3234.97	1331.76	0	843.407	1927	1203.64	657.528	2000	987.286	0	0	0	0	0	0	0	0	0	0	0	0	0	0	0	0	0	0	0	0	0	0
	0	1908.25	3809.48	996.449	1581.62	1107.38	1107.27	2198.17	2000	1281.56	1349.1	2000	3627.13	0	2000	3113.7	1183.8	1125.81	1415.59	0	0	1268.79	2046.78	2794	941.859	995.717	2460.73	0	0	0	0	0	0	0	0	0	0	0	0	0	0	0	0	0	0	0	0	0	0
	807.869	1281.84	4061.52	894.107	1282.15	3835.42	2287.7	1524.49	1496.87	1682.17	0	526.537	0	0	0	540.286	1965.68	1111.06	7855.53	1283.35	642	650.053	1978	1574.75	2000	0	917.845	0	0	0	0	0	0	0	0	0	0	0	0	0	0	0	0	0	0	0	0	0	0
	1935.96	2250.89	3932.24	1419.66	2000	0	521.928	0	2000	2000	1329.29	2000	595.685	0	2000	1421.28	2292.25	982.933	800.531	0	3576.97	654.327	1538.29	751.87	2000	911.551	2000	0	0	0	0	0	0	0	0	0	0	0	0	0	0	0	0	0	0	0	0	0	0
	0	3097.85	2549.58	1353.31	0	0	753.557	714.053	2000	0	1162.32	501.273	0	0	796.209	1352.13	0	0	1233.24	2906.52	1189.6	1583.87	1662.38	0	3656.11	2000	1478.21	0	0	0	0	0	0	0	0	0	0	0	0	0	0	0	0	0	0	0	0	0	0
	2685.42	1537.74	1607.34	743.309	655.006	5302.88	1532.4	1527.28	0	572.054	876.477	1029.28	509.445	0	0	1444.33	2416.4	0	1498.07	674.844	4471.44	998.723	1629.16	3297.33	0	0	2000	0	0	0	0	0	0	0	0	0	0	0	0	0	0	0	0	0	0	0	0	0	0
	2000	1177.93	2410.23	1334.06	702.672	1578.15	0	1340.73	6010.81	0	1613.1	0	2000	0	0	567.616	0	0	2622.08	0	2000	689.346	1127.14	1416.82	4010.99	0	2000	0	0	0	0	0	0	0	0	0	0	0	0	0	0	0	0	0	0	0	0	0	0
	587.889	2000	2223.11	2007.17	1922.28	712.724	1575.59	0	2000	3178.38	1251.87	786.493	0	0	4172.31	1296	0	514.37	0	2528.22	2927.46	1012.59	1324.09	1324.91	636.011	0	0	0	0	0	0	0	0	0	0	0	0	0	0	0	0	0	0	0	0	0	0	0	0
	1572.5	1056.17	2559.96	822.924	0	2000	641.044	1428.09	2464.98	0	2256.52	0	0	0	0	1878.2	3535.29	1719.26	0	1036.1	1515.34	2575.7	1616.55	2517.82	899.704	2000	0	0	0	0	0	0	0	0	0	0	0	0	0	0	0	0	0	0	0	0	0	0	0
	2480.29	1740.7	2751.53	859.716	1604.14	0	0	1217.57	743.397	2491.5	2099.83	0	0	0	2000	1711.06	0	957.212	0	514.54	2000	821.794	824.115	2975.56	1427.76	2320.68	0	0	0	0	0	0	0	0	0	0	0	0	0	0	0	0	0	0	0	0	0	0	0
	1099.29	1841.71	3956.71	2514.76	2023.91	0	2000	1472.65	4012.44	1006.06	1468.68	1593.31	0	1699.15	696.105	555.287	0	759.168	6216.01	1476.24	805.501	1746	1548.15	1905.86	705.496	1356.65	0	0	0	0	0	0	0	0	0	0	0	0	0	0	0	0	0	0	0	0	0	0	0
	0	0	2042.39	770.636	3172.49	0	2258.3	0	2037.07	678.644	1804.27	0	8721.96	2698.55	1061.35	2535.14	1867.39	744.77	766.535	0	0	1002.03	719.688	516.669	2000	2000	861.86	0	0	0	0	0	0	0	0	0	0	0	0	0	0	0	0	0	0	0	0	0	0
	2000	1585.49	2812.71	1635.61	1240.59	1240.44	2903.51	0	1751.29	0	1354.76	0	1714.87	4056.11	2000	2231.41	1503.67	1440.52	0	2000	0	1002.65	930.999	1399.88	580.198	573.484	2000	0	0	0	0	0	0	0	0	0	0	0	0	0	0	0	0	0	0	0	0	0	0
	1993.18	2505.37	1717.12	1867.38	628.615	0	2000	562.137	3331.19	0	1503.43	0	870.121	1892.14	0	2423.04	0	683.277	2000	1791.98	2721.69	3759.81	1040.29	1852.23	2183.55	0	1378.91	0	0	0	0	0	0	0	0	0	0	0	0	0	0	0	0	0	0	0	0	0	0
	2000	1383.71	5286.87	1332.84	0	2000	0	1739.91	1166.74	600.128	1587.17	913.295	0	1186.97	749.464	1627.23	730.224	1236.85	659.733	1316.89	2147.1	1183.1	1142.68	3606.45	1678.1	0	1025.28	0	0	0	0	0	0	0	0	0	0	0	0	0	0	0	0	0	0	0	0	0	0
	0	2555.8	2002.92	1464.7	2501.29	0	2000	563.464	1051.59	677.887	1641.6	1045.43	1140.26	2511.45	2930.08	1526.71	746.253	2000	2000	2000	588.193	2573.69	623.728	1477.32	739.219	1337.9	586.625	0	0	0	0	0	0	0	0	0	0	0	0	0	0	0	0	0	0	0	0	0	0
	2306.74	959.013	3623.75	2148.57	3073.09	0	720.998	1106.25	1025.53	1048.38	1272.91	1019.44	0	0	0	1557.15	542.274	864.781	0	0	693.028	2620.52	0	3057.81	2000	2530.23	0	0	0	0	0	0	0	0	0	0	0	0	0	0	0	0	0	0	0	0	0	0	0
	889.648	0	4012.41	1588.43	1849.78	3769.79	1168.9	947.465	634.335	641.951	1312.53	0	1586.92	0	1350.92	2522.65	1180.02	583.21	2348.91	600.848	642.199	0	4346.91	1896.84	0	872.92	1199.04	0	0	0	0	0	0	0	0	0	0	0	0	0	0	0	0	0	0	0	0	0	0
	2000	2017.03	3456.18	1730.86	2983.15	0	1695.78	1808.77	1698.77	891.406	0	1766.39	682.808	0	741.246	2649.69	3090.96	0	0	937.829	712.122	2311.79	2000	2874.78	2550.01	1366.43	947.716	0	0	0	0	0	0	0	0	0	0	0	0	0	0	0	0	0	0	0	0	0	0
	1165.09	0	3780.96	5481.99	0	1675.43	0	0	513.716	531.058	1896.52	0	0	0	0	2775.35	3016.7	864.296	0	865.283	0	2127.69	1405.49	1258.81	1461.98	1137.59	717.196	0	0	0	0	0	0	0	0	0	0	0	0	0	0	0	0	0	0	0	0	0	0
	0	0	4640.99	804.264	2000	1176.2	644.398	1035.37	790.363	653.674	2000	1016.26	0	0	2281.32	2948.37	646.593	2000	707.324	2100.92	7866.62	838.932	0	1547.49	2000	0	1742.97	0	0	0	0	0	0	0	0	0	0	0	0	0	0	0	0	0	0	0	0	0	0
	875.266	4596.48	569.119	1164.74	0	0	908.371	1896.47	1058.37	798.784	1185.35	573.671	1269.23	0	1394	2327.4	2118.57	0	0	0	1093.8	636.047	1572.22	1537.35	1018.65	0	2252.9	0	0	0	0	0	0	0	0	0	0	0	0	0	0	0	0	0	0	0	0	0	0
	686.23	0	1546.06	1795.83	3456.02	0	1655.96	2106.91	916.995	1005.27	1540.82	1798.97	3234.8	1426.93	3202.54	2839.13	0	1946.39	2373.56	0	0	3828.06	647.237	2029.71	2000	0	3794.84	0	0	0	0	0	0	0	0	0	0	0	0	0	0	0	0	0	0	0	0	0	0
	2000	704.809	3243.6	3045.76	2529.69	1244.78	1994.68	1021.25	814.401	0	1471.37	768.312	0	0	0	1662.26	0	0	2000	1198	2000	679.308	1054.99	1556.2	2000	2117.84	2462.35	0	0	0	0	0	0	0	0	0	0	0	0	0	0	0	0	0	0	0	0	0	0
	1122.23	0	2894.37	2038	3450.34	0	2000	0	0	0	1487.86	0	3368.68	3464.43	2141.28	2879.29	1006.8	2000	639.355	0	733.907	4083.74	1300.3	965.534	2283.78	513.592	1832.3	0	0	0	0	0	0	0	0	0	0	0	0	0	0	0	0	0	0	0	0	0	0
	1894.02	1846.33	3178.09	3872.12	1527.49	2000	0	2000	5451.98	0	1222.54	981.94	2177.95	0	1174.69	1066.01	3866.35	1176.58	906.827	1997.5	0	1217.74	949.737	2000	1629.58	903.763	1347.97	0	0	0	0	0	0	0	0	0	0	0	0	0	0	0	0	0	0	0	0	0	0
	851.19	1460.9	3653.12	1099.88	1949.27	0	746.387	1196.51	2507.49	1935.3	1695.06	1085.22	1056.5	3404.02	0	1066.55	826.307	0	2305.32	642.671	528.478	1676.97	1411.11	503.713	1104.96	1001.85	2299.16	0	0	0	0	0	0	0	0	0	0	0	0	0	0	0	0	0	0	0	0	0	0
	0	2874.36	3986.57	1253.55	1892.42	0	733.986	0	3843.37	0	1666.29	1205.22	0	2013.11	0	1685.27	1052.95	0	736.753	0	1106.19	4788.84	2153.02	990.064	2347.45	835.35	1861.08	0	0	0	0	0	0	0	0	0	0	0	0	0	0	0	0	0	0	0	0	0	0
	0	822.499	0	1641.56	710.313	0	1814.94	1665.41	2655.3	0	2035.06	1159.05	0	0	8732.55	1258.09	2776.52	632.909	0	0	1838.43	1707.01	1508.25	2952.55	651.351	3303.89	995.137	0	0	0	0	0	0	0	0	0	0	0	0	0	0	0	0	0	0	0	0	0	0
	0	849.39	2228.64	0	2000	2000	527.504	0	1051.76	557.758	1168.9	1941.2	1785.54	0	674.3	1181.53	0	1544.74	2000	0	2000	1605.04	608.27	3030.98	0	730.23	1774.98	0	0	0	0	0	0	0	0	0	0	0	0	0	0	0	0	0	0	0	0	0	0
	1980.66	0	3142.06	898.815	1428.37	654.975	862.251	1103.29	2801.13	908.632	1457.85	1569.11	1997.26	2888.88	1198.66	3475.95	0	996.892	1406.99	2000	2000	7862.44	1244.97	2681.43	1204.69	632.793	2931.33	0	0	0	0	0	0	0	0	0	0	0	0	0	0	0	0	0	0	0	0	0	0
	5108.76	954.31	3598.95	1081.24	869.247	2000	907.825	1342.91	2489.53	1713.86	2069.5	1614.35	1693.68	0	0	1172.99	0	1232.9	2000	1467.2	599.007	1012.91	0	1507.47	0	693.787	1914.3	0	0	0	0	0	0	0	0	0	0	0	0	0	0	0	0	0	0	0	0	0	0
	760.701	934.801	1787.65	1579.53	0	0	0	831.642	2000	3668.54	1192.13	1016.94	0	0	0	3046.8	0	628.854	0	2000	0	2024.75	1347.77	0	0	505.773	2285.91	0	0	0	0	0	0	0	0	0	0	0	0	0	0	0	0	0	0	0	0	0	0
	0	1625.92	3425.64	2318.26	1272.88	0	2801.64	1252.49	2000	821.26	1651.09	534.098	1587.47	0	0	1565.78	0	6825.86	1357.79	2649.93	0	4322.01	1222.85	0	0	2000	5339.19	0	0	0	0	0	0	0	0	0	0	0	0	0	0	0	0	0	0	0	0	0	0
	0	1155.41	2271.33	2573.09	2249.82	894.142	0	1308.35	2887.54	0	2404.08	0	0	762.203	2000	2000	0	693.137	0	620.04	1736.72	1267.29	1842.63	0	2000	8434.33	2207.46	0	0	0	0	0	0	0	0	0	0	0	0	0	0	0	0	0	0	0	0	0	0
	1158.04	0	2354.63	780.541	1317.07	0	1084.13	2464.23	2927.34	2000	1980.61	1423.12	1488.57	1064.12	697.204	1727.97	0	1609.58	2000	0	2000	2134.54	3687.96	2054.98	6053.25	1126.32	2122.04	0	0	0	0	0	0	0	0	0	0	0	0	0	0	0	0	0	0	0	0	0	0
	1214.41	3051.98	2134.77	2718.52	0	552.681	654.933	3078.47	3509.54	683.629	725.243	2842.68	1566.22	834.316	2505.84	1752.4	623.292	1264.48	0	690.666	1330.99	1217.44	1309.98	1412.77	1285.65	0	1796.12	0	0	0	0	0	0	0	0	0	0	0	0	0	0	0	0	0	0	0	0	0	0
	677.963	2485.01	1342.02	2007.57	1699.23	0	2153.41	1303.85	2000	2504.55	1555.05	0	1167.62	1848.19	2000	745.956	1313.58	0	809.668	0	0	2505.85	1038.42	1349.68	0	0	2095.52	0	0	0	0	0	0	0	0	0	0	0	0	0	0	0	0	0	0	0	0	0	0
	1201.29	1421.95	4278.37	2579.13	601.924	954.644	1223.22	971.018	1817.26	1448.51	0	2000	1174.47	1812.78	1642.56	1351.38	1429.67	525.389	0	0	2922.17	2352.74	743.642	720.374	2000	0	1011.79	0	0	0	0	0	0	0	0	0	0	0	0	0	0	0	0	0	0	0	0	0	0
	1987.54	849.873	7014.18	774.839	2170.72	1657.94	0	2837.9	2470.31	5767.79	2007.88	2000	927.306	2028.8	0	721.37	919.444	2080.91	2087.93	3133.25	770.264	7757.34	4112.51	715.2	919.854	1561.88	1614.21	0	0	0	0	0	0	0	0	0	0	0	0	0	0	0	0	0	0	0	0	0	0
	2490.31	0	2910.58	0	0	1345.66	1576.54	1816.71	1194.95	2000	2098.93	0	950.863	4408.81	2000	1498.99	1787.74	0	1187.72	0	0	2000	1624.47	590.242	0	0	2620.43	0	0	0	0	0	0	0	0	0	0	0	0	0	0	0	0	0	0	0	0	0	0
	1445.63	0	2103.55	705.542	676.499	0	0	2497.6	3882.56	1209.32	2000	2000	828.918	1643.46	749.179	1334.31	1439.41	517.602	1121.08	848.949	2000	1545.95	4370.46	582.908	670.255	885.409	1606.01	0	0	0	0	0	0	0	0	0	0	0	0	0	0	0	0	0	0	0	0	0	0
	1463.99	2000	3107.6	2000	1679.44	1498.72	0	5404.15	1897.62	2041.02	5474.33	543.004	1317.55	2773.25	2748.68	1760.75	2521.87	2000	660.091	2000	0	1196.06	1606.7	0	738.407	0	2745.59	0	0	0	0	0	0	0	0	0	0	0	0	0	0	0	0	0	0	0	0	0	0
	1795.6	0	2526.39	1347.96	2000	0	0	0	3448.36	557.358	954.225	562.227	1087.08	2565.82	2874.08	953.72	1986.52	962.029	0	0	1038.69	1413.58	1184.23	1079.15	1229.2	509.725	0	0	0	0	0	0	0	0	0	0	0	0	0	0	0	0	0	0	0	0	0	0	0
	2129.38	0	2371.63	2000	1871.54	0	0	2320.44	1164.42	2000	2000	1022.21	0	2466.03	0	4388.11	2364.56	814.6	583.249	1266.26	546.117	1519.88	1430.91	1804.7	1021.08	2683.37	0	0	0	0	0	0	0	0	0	0	0	0	0	0	0	0	0	0	0	0	0	0	0
	3401.89	858.273	2814.71	0	0	2032.33	789.502	2731.17	2844.4	1555.5	975.133	2000	800.12	2459.14	0	562.423	1037.79	2000	1347.32	787.193	2000	7116.65	3413.57	1572.94	778.644	2849.98	1607.81	0	0	0	0	0	0	0	0	0	0	0	0	0	0	0	0	0	0	0	0	0	0
	1493.37	0	1253.01	1739.42	0	2000	8850.65	1203.33	2711.34	595.739	2000	2000	866.93	0	0	1428.25	3683.49	0	0	0	0	1178.93	1974.82	893.756	1945.44	1014.13	1090.54	0	0	0	0	0	0	0	0	0	0	0	0	0	0	0	0	0	0	0	0	0	0
	4480.65	2015.54	1126.33	0	590.062	0	0	0	2469.74	0	0	3374.01	756.992	1961.59	690.604	632.691	1931.19	741.237	5947.99	748.528	1645.14	3027.79	5847.25	1100.3	1734.16	0	2829.03	0	0	0	0	0	0	0	0	0	0	0	0	0	0	0	0	0	0	0	0	0	0
	0	1830.52	2561.52	899.482	0	570.295	1878.44	0	1598.64	1326.55	1345.58	2000	763.31	807.578	0	1278.02	1079.91	0	2000	2000	1717.1	2972.54	0	1511.9	944.487	769.788	0	0	0	0	0	0	0	0	0	0	0	0	0	0	0	0	0	0	0	0	0	0	0
	1480.07	813.405	1480.13	0	2141.95	0	0	1077.98	2000	1110.7	1700.78	670.997	2014.01	1265.25	782.108	1903.74	1688.72	2566.5	2000	843.627	988.674	2056.83	1661.25	1111.94	1252.7	0	0	0	0	0	0	0	0	0	0	0	0	0	0	0	0	0	0	0	0	0	0	0	0
	2098.96	1280.3	1796.1	637.325	1927.86	2032.97	2000	0	729.655	0	0	2000	1019.41	1992.54	4338.45	885.716	1654.02	0	0	0	0	2000	1858.97	662.712	922.423	0	0	0	0	0	0	0	0	0	0	0	0	0	0	0	0	0	0	0	0	0	0	0	0
	0	0	751.03	598.578	0	2120.52	1796.9	0	0	0	0	0	890.075	2534.67	0	640.587	2190.04	1073.16	1814.3	0	2000	0	0	1588.92	2000	0	0	0	0	0	0	0	0	0	0	0	0	0	0	0	0	0	0	0	0	0	0	0	0
	1190.79	777.878	1702.8	1045.49	0	0	611.457	0	2133.36	953.603	1367.37	3220.19	4162.12	0	0	0	1242.24	1941.18	0	0	703.59	0	1705.97	1529.11	2000	817.871	0	0	0	0	0	0	0	0	0	0	0	0	0	0	0	0	0	0	0	0	0	0	0
	0	4531.92	993.647	2119.93	1119.23	977.857	2000	1294	2563.63	0	0	693.524	2000	0	771.224	1500.84	2140.22	2315.44	2000	0	0	0	2241.95	2675.88	0	0	672.432	0	0	0	0	0	0	0	0	0	0	0	0	0	0	0	0	0	0	0	0	0	0
	2000	2000	2000	2469.08	0	0	2598.17	3580.17	1696.1	0	966.688	0	1627.39	0	0	2000	3438.08	1501.4	2086.92	1877.41	812.474	686.591	1247.28	1439.1	721.684	0	0	0	0	0	0	0	0	0	0	0	0	0	0	0	0	0	0	0	0	0	0	0	0
	2000	0	3835.59	2159.72	2714.39	2132.26	1805.47	2000	568.732	0	1521.6	2669.71	4194.09	0	1863.87	2000	2256.17	1159.67	1289.85	4021.74	0	0	1989.99	1021.13	1579.31	0	0	0	0	0	0	0	0	0	0	0	0	0	0	0	0	0	0	0	0	0	0	0	0
	0	0	2907.87	0	1280.14	1784.85	2957.25	678.591	0	1834.79	1442.4	0	4858.17	647.455	0	2039.84	2644	2154.33	0	2000	500.699	0	1947.02	2146.72	0	0	0	0	0	0	0	0	0	0	0	0	0	0	0	0	0	0	0	0	0	0	0	0	0
	868.382	854.148	1300.94	0	1567.87	1300.61	5094.41	1136.6	1534.52	0	884.991	0	511.824	0	2000	1843.06	1828.24	1158.89	1483.45	5172.47	2590.43	1153.33	2403.34	625.227	1108.32	0	0	0	0	0	0	0	0	0	0	0	0	0	0	0	0	0	0	0	0	0	0	0	0
	0	2085.74	2338.72	1371.83	1092.31	1878.01	2000	2041.19	886.178	0	2000	0	748.518	0	0	750.847	2281.13	1175.62	6410.67	1319.4	535.745	0	1883.44	887.72	0	0	0	0	0	0	0	0	0	0	0	0	0	0	0	0	0	0	0	0	0	0	0	0	0
	2000	4281.78	2645.69	2000	2389.83	2581.54	2000	2000	1147.24	586.893	0	1475.95	1385.91	566.723	0	2000	1111.78	2799.94	1277.96	1013.84	0	1321.31	1838.81	847.206	0	0	0	0	0	0	0	0	0	0	0	0	0	0	0	0	0	0	0	0	0	0	0	0	0
	2000	3319.1	1582.4	2000	890.136	2268.3	1962.02	2000	3069.43	2232.6	1809.86	2000	1120.12	0	1213.24	1000.17	1518.81	2398.84	3347.25	1696.87	0	2167.84	7743.78	876.896	0	0	0	0	0	0	0	0	0	0	0	0	0	0	0	0	0	0	0	0	0	0	0	0	0
	0	801.798	2844.94	0	1863.38	746.502	2470.64	1740.57	685.599	585.654	2000	2529.9	757.59	0	4024.52	0	604.942	0	1516.88	0	2000	2343.02	4089.81	0	6783.9	0	0	0	0	0	0	0	0	0	0	0	0	0	0	0	0	0	0	0	0	0	0	0	0
	0	6206.94	0	2000	0	1005.06	2000	2667.49	1830.88	0	0	1077.59	1409.1	0	1205.41	695.781	1700.27	0	2370.16	2061.86	1387.74	2275.93	4129.88	0	0	2000	0	0	0	0	0	0	0	0	0	0	0	0	0	0	0	0	0	0	0	0	0	0	0
	2350.41	2000	784.019	2000	1118.13	864.919	8270.15	518.694	8872.09	0	1374.52	0	0	0	3591.17	600.923	985.531	0	1275.5	0	0	1133.04	2236.21	891.52	2000	1427.84	0	0	0	0	0	0	0	0	0	0	0	0	0	0	0	0	0	0	0	0	0	0	0
	2000	972.641	4600.64	0	0	0	763.427	2237.75	513.154	2371	2442.67	649.833	1043.85	0	2790.83	1015.13	1251.88	0	2155.69	2000	732.02	2504.38	3430.54	0	0	0	0	0	0	0	0	0	0	0	0	0	0	0	0	0	0	0	0	0	0	0	0	0	0
	0	1779.4	3276	1424.76	964.163	2000	1273.88	2766.63	891.004	2455.71	5424.13	2000	1733.47	0	3175.05	0	1028.27	0	2190.05	1307.74	0	1562.95	2072.61	591.435	2000	0	0	0	0	0	0	0	0	0	0	0	0	0	0	0	0	0	0	0	0	0	0	0	0
[truncated: 91 more columns]

## Sheet: Poly(A)60
Poly(A)60 tracks
Tracks #	1	2	3	4	5	6	7	8	9	10	11	12	13	14	15	16	17	18	19	20	21	22	23	24	25	26	27	28	29	30	31	32	33	34	35	36	37	38	39	40	41	42	43	44	45	46	47	48	49
	8071.07	2800.48	797.397	2867.13	1984.37	2933.82	1313.8	3758.34	1424.87	266.395	3781.49	416.145	4646.66	1870.8	1983.67	2244.97	1064.88	5289.95	3905.12	471.389	3112.52	2866.47	2768.73	614.809	1784.13	2000	1445.12	2549.91	1904.39	7515.07	2820.44	2996.61	1145.44	1003.53	6596.65	2677.24	611.943	2762.75	2848.94	3709.75	3777.2	4920.98	4604.16	414.595	1654.85	1098.77	3551.74	2839.43	2137.11
	3653.52	1622.72	1336.77	4843.15	1660.99	1442.96	1867.84	4146.29	1201.58	1527.77	1829.68	2980.95	4442.6	1909.29	501.326	911.866	2000	5053.08	145.746	2000	1196.51	2047.36	2658.39	2920.4	2253.07	5174.88	2347.5	2293.53	1390.56	6514.94	2338.62	262.121	1481.27	2103.87	4994.45	0	1725.29	1173.45	4673.93	2087.27	689.339	5340.24	4095.62	2530.52	2000	2000	1742.44	3051.45	2135.15
	4417.44	1580.23	1006.45	6161.91	1237.43	353.887	1631.94	3579.99	3119.92	2000	1906.26	2814.11	3192.53	3800.63	2324.88	2003.74	4608.76	5598.56	1219.99	891.718	798.235	4227.63	3092.54	1920.58	3043.71	3028.29	6050.36	671.994	1124.12	7824.17	1552.1	377.435	3528.94	1742.98	6402.93	2862.84	4483.89	2000	5494	4394.63	4248.61	2654.37	2220.67	910.917	2007.52	1526.26	733.069	4485.58	888.166
	7018.85	1490.04	2242.34	1995.37	3448.27	2016.23	2049.44	4088.42	1978.31	0	1302.8	2760.46	1991.08	1739.34	1024.92	3529.58	4319.47	5502.19	2972.26	802.131	778.036	1883.12	1730.8	2000	2663.79	1619.63	856.652	227.808	3601.05	8104.02	452.477	5784.46	1477.74	2296.08	7176.02	2940.7	2268.78	649.461	842.938	2179.83	1052.62	8817.79	2342.27	3532.41	1410.76	5128.99	3481.68	1417.61	1817.67
	2000	4082.28	3731.43	3278.27	557.541	4358.32	0	2227.35	2165.29	1520.28	854.034	1341.33	4463.21	1624.82	2870.44	3217.87	2754.43	3766.33	3474.83	1011.3	1299.91	866.776	3651.86	3806.89	3324.98	3525.74	1604.44	2156.77	1421.71	6885.66	1686.34	446.889	2254.27	2805.26	2000	1806.04	348.634	1391.29	1661.2	3921.25	1600.14	213.203	5128.31	3903.05	2000	1482.49	3665.58	2293.33	892.71
	3413.49	2193.6	3144.1	4123.37	398.512	686.574	956.33	1905.25	357.352	757.37	1703.07	3650.62	2911.19	2061.74	2758.7	2248.45	621.989	4672.36	1736.76	2097.72	3041.53	1836.45	1928.66	2123.03	5246.02	3535.05	1502.84	3344.53	2276.86	3997.66	2179.16	467.867	1487.24	1638.19	8610.8	4079.84	2687.18	1430.44	3691.01	884.718	2505.46	1179.36	2077.41	3692.62	562.159	1300.85	3181.47	1786.41	3499.31
	988.361	2000	1074.25	1017.42	2871.36	3085.4	1914.29	2652.84	2845.01	198.142	1428.88	2673.44	1262.85	3581.27	2741.53	3261.23	3555.14	2120.27	2238.82	2441.72	1560.26	1236.32	2635.93	1116.89	2268.67	2880.75	2238.63	2500.45	1094.15	4608.68	2817.9	291.938	1274.15	2856.15	8146.94	3637.37	1833.02	4563.26	1877.32	1465.62	4501.48	1498.55	2305.31	2095.64	2000	160.796	1909.65	1702.42	3957.92
	7269.24	1892.43	2447.21	1001.18	558.792	1269.42	1110.18	2000	1765.8	1986.38	1580.08	1581.07	2643.44	1622.26	1138.86	4653.8	2000	5289.94	2052.61	2000	783.96	2236.33	3441.6	707.712	979.004	1854.96	3529.15	2707.77	1146.8	7406.26	3940.75	846.366	1883.04	2608.24	8365.34	1646.86	1698.25	1838.8	1691.68	2919.47	2412.35	3237.1	4974.32	5983.64	143.643	2627.14	4097.2	5086.5	2320.13
	1231.07	2637.41	2176.18	407.389	2565.2	1648.31	0	3344.38	3828.06	322.689	2010.2	2000	2547.38	1695.99	1069.68	4031.45	2557.64	5291.51	756.06	2615.74	2972.54	2199.26	4528.38	746.749	1734.85	2457.77	2000	3069.86	2160.21	6832.42	4354.07	575.314	2000	3043.96	2000	3267.31	1818.2	2111.94	4648.02	5448.68	5057.41	3132.61	3299.4	677.821	1454.59	1065.07	1562.56	1282.07	788.165
	4669.3	1844.19	2206.86	4861.94	414.196	2010.64	0	3831.8	3557.26	2837.64	1308.91	3734.11	2538.61	2131.94	2074.58	3107.84	8685.92	5786.49	2138.77	1501.81	710.39	3131.6	2647.16	832.752	3182.27	2000	1207.06	998.347	2108.3	7462.77	1326.35	2161.8	1541.14	1939.61	8340.65	563.577	1938.36	3744.31	2105.27	6891.77	4854.08	3433.14	7275.24	4984.81	3638.59	1939.17	982.338	1900.8	559.538
	3418.99	1632.03	1062.24	6711.79	889.078	1721.63	0	3303.47	2781.29	1173.73	952.811	3938.18	3384.46	1825.9	2000	2532.13	3318.1	3120.48	2379.5	2429.6	3080.36	5578.11	1205.25	2954.47	2048.7	7890.32	2574.36	1755.79	2171.51	2000	1688.24	2000	169.312	3471.61	2000	2030.91	2620.08	3556.28	3939.74	4404.88	4164.64	2115.99	3400.42	1281.27	1295.36	2169.6	987.442	2451.03	825.159
	2000	1211.82	2000.69	5448.77	1271.97	2099.45	0	4421.57	1651.95	876.387	2372.16	3876.19	3891.35	2017.66	2050.44	1351.86	2000	4534.01	2250.76	1792.67	2353.55	2646.83	2205.78	1471.83	3743.45	2000	1397.9	1560	1036.72	5531.24	2808.39	811.492	553.307	2827.59	0	2157.6	1806.28	528.093	2884.13	4460.12	6293.89	2964.3	4501.99	2409.13	2509.32	2459.53	5229.8	1365.06	1433.68
	6562.87	1860.24	2869.1	2049.68	218.798	1756.54	0	3741.93	7770.9	1256.1	1289.86	2258.67	3555.7	1049.59	1714.71	1953.34	1431.79	5860.12	4130.26	314.2	1299.34	2591.08	2914.2	1429.88	3072.2	2000	2246.17	1018.19	2000	5049.05	2133.19	2885.1	1086.33	2070.74	7543.78	462.155	3494.23	171.409	3297.84	2000	6051.55	221.612	3764.3	4372.99	2179.53	2704.8	2405.9	3334	1629.61
	1387.64	5789.4	3169.34	4411.18	2462.63	2832.41	0	2387.83	2164.75	2556.44	1735.37	2625.07	2168.76	1099.31	1109.21	2078.43	2354.71	3522.6	3183.87	2109.04	3103.16	3700.4	1758.78	3548.98	1922.38	5977.87	2207.07	3075.63	285.77	4205.56	2000	286.079	1152.85	2514.12	4603.53	1365.63	1690.16	723.033	1355.45	4193.17	4778.19	1968.06	3492.84	3151.55	2665.84	2443.34	1759.11	1730.54	3724.42
	3983.87	3312.84	3737.33	3060.12	919.349	2438.51	2000	1470.06	6028.25	1949.87	2000	3368.18	2356.1	1331.15	2000	943.543	2915.76	2669.57	5169.72	918.752	1001.26	2836.62	1727.88	3346.06	8688.21	1621.08	1512.01	1437.44	1702.84	6346.29	2000	1729.15	1238.29	0	5078.62	714.329	3485.87	1323.42	2499.7	4837	4070.95	1984.86	3130.79	5719.4	2009.9	844.16	2007.08	1699.3	935.043
	5014.28	2000	4851.24	3158.28	970.497	4037.85	538.547	2926.96	3526.79	678.012	1091.12	354.278	1654.43	1523.76	1372.87	2193.75	4974.89	3999.27	5324.41	939.43	2000	2746.61	2161.57	1266.63	1737.82	1527.39	2954.12	3286.43	2749.37	5865.79	717.774	811.742	3341.8	2529.38	3020.51	2040.21	3641.53	2499.8	3517.12	2000	1849.06	3179.87	5034.48	2613.56	2503.74	711.966	1850.82	2201.27	1263.77
	2000	3777.31	4726.69	2759.61	4225.57	3661.91	2545.48	5117.72	3477.48	484.207	428.375	3370.94	2506.82	2358.53	288.206	811.297	501.894	3166.97	3383.32	572.188	3279.79	3191.68	2889.58	1930.28	1463.22	1563.14	853.346	3231.48	3186.66	3742.33	2257.6	2000	2627.91	3316.08	4736.21	2436.45	2144.14	2000	3873.72	4826.62	3487.84	3193.84	5618.33	2921.27	1943.88	0	3159.89	2950.76	1097.68
	3176.09	4866.14	4578.15	1837.23	2561.51	4076.33	2219.17	1894.84	3401.91	1740.46	2675.35	1602.4	4071.07	1922.59	154.58	2456.09	1470.05	2375.97	3689.24	1935.2	3187.51	1668.51	2211.89	2811.93	3157.88	540.684	2280.23	4949.35	3391.77	2873.96	1542.14	977.226	0	1008.98	5374.63	1510.45	1862.45	912.724	2170.72	2039.72	1440.97	2000	2671.66	0	1260.2	0	871.457	2437.58	726.194
	5108.51	5586.5	5607.7	1849.59	965.839	5109.77	1040.23	1697.99	4368.81	1742.49	3785.21	921.612	4295.24	2009.54	543.437	2464.54	2305.63	3702.63	5221.05	2150.09	4081.55	584.257	805.786	253.977	2489.77	4150.65	2212.66	4323.69	3552.58	2467.25	1159.08	2054.82	3583.01	2459.22	5932.03	998.437	1618.03	2839.39	2029.02	2848.24	2558.31	7211.16	3957.07	3143.88	2000	1875.6	1062.86	5372.37	1833.41
	1787.32	4544.14	3278.05	886.429	589.448	1023.21	828.581	2000	2812.95	2677.34	2140.61	2135.54	3545.05	799.403	566.445	3895.49	3318.21	1802.08	3430.87	1407.06	3675.17	3861.37	2186.8	872.817	2751.77	1335.82	687.133	2503.79	1351.52	3613.48	700.893	2000	1438.53	0	5190.21	1262.58	2682.8	1827.28	1749.32	1764.52	4560.16	2000	3944.14	2460.24	925.88	0	2154.01	3476.97	2572.53
	1531.81	5164.15	4626.1	735.486	1151.65	2462.68	2601.05	4036.83	1708.11	4986.07	1575.34	2174.4	4566.18	2985.75	386.231	3185.31	426.832	3374.01	1457.12	1991.32	2306.83	3052.08	4923.88	3531.59	4946.29	2093.8	3287.9	1418.18	476.657	2399.92	2000	2000	1846.29	561.069	5929.69	2000	1553.49	2261.77	1175.87	3404.58	1613.9	1361.87	7357.62	2348.75	380.268	618.469	1789.6	2446.37	900.016
	5490.72	2000	4432.8	1986.91	621.29	4240.72	623.559	5008.39	1370.98	2872.92	719.238	808.167	3682.53	816.942	291.665	3589.88	4344.63	1572.7	4655.05	2159.96	1244.09	2544.12	284.217	2507.34	6193.37	1945.08	465.665	3716.46	2077.93	3776.02	1422	146.059	4685.88	2132.02	7822.45	2223.23	2000	4397.15	2504.93	3769.27	515.944	318.457	902.096	4728.19	1334.88	1171.56	3689.55	3969.07	2020.18
	2917.84	4552.71	2560.75	3515.29	3945.76	3522.11	2510.2	3641.84	2416.71	3352.99	1075.3	616.129	4645.55	518.096	1671.69	1530.52	2676.7	1371.88	3395.17	2589.85	2448.79	2516.22	355.275	4026.9	3046.94	4282.55	1139.51	1781.26	2000	2067.78	4007.65	8712.49	1993.78	3233.4	4248.31	1381.69	802.804	3046.94	2000	4917.55	818.323	1083.9	7273.12	2058.06	1019.22	3211.18	2194.19	2016.73	3628.07
	2000	4410.03	2916.98	4538.77	1254.24	3392.73	1097.82	3657.27	3335.72	1915.32	184.899	444.385	4517.42	786.661	244.44	3247.72	2186.13	1768.82	2429.35	1768.38	2000	2405.55	6890.85	3087.21	2092.54	4421.1	2720.44	1844.62	2124.56	3560.55	1834.27	1999.92	595.034	1144.23	2763.84	925.456	1970.01	2214.78	1006.21	4063.01	2000	2000	4290.41	1912.17	1621.15	2960.08	1795.33	3390.99	2625.26
	2052.78	5065.29	5342.15	3448.45	817.12	2936.27	1075.11	1742.8	5676.28	2508.17	3454.67	236.016	4885.77	1328.87	299.089	3631.25	1724.87	3367.17	4453.01	3153.09	2000	779.541	1436.95	2497.65	2496.7	2129.98	1880.36	2033.61	3226.5	1967.79	884.722	651.655	460.702	1567.99	1619.24	275.414	3691.26	3023.71	962.987	1423.15	5285.45	625.262	6336.43	4155.53	853.549	0	2711.47	4358.07	553.366
	4263.88	2838.96	3815.89	3236.98	229.217	1349.53	477.872	2818.36	4345.57	2753.8	1472.86	0	2528.34	1235.2	1009.93	2368.96	7140.26	3800.74	2044.55	2965.42	1779.83	2465.35	8985.82	1737.89	2633.26	1464.96	1338.28	3046.13	1947.74	3558.41	949.231	1089.55	2278.05	928.432	962.31	1629.86	3132.46	4734.12	2000	3201.32	5662.18	1783.9	4359.43	1512.82	680.793	0	3138.1	5171.23	2096.48
	2000	5085.15	3849.57	2861.09	1359.28	4112.57	1852.21	3680.19	2000	1275.99	1559.44	1173.78	1697.13	2740.66	748.573	1974.52	695.051	4115.7	1670.68	229.283	978.544	2544.67	410.233	4050.72	2020.52	2000	1736.66	3678.83	3156.56	3081.12	1488.19	1242.44	6501.02	0	2142.61	518.82	984.394	1692.65	1236.62	2598.44	6668.93	1959.93	3060.65	1239.12	2032.52	0	387.509	2345.28	2376.93
	955.859	4152.94	3797.29	3115.26	1339.7	3406.5	1197.25	2360.23	2000	3018.9	3017.52	1685.35	1798.91	1132.94	222.56	3588	2297.28	5992.99	1159.7	2630.7	6293.18	3826.52	1392.21	2851.54	1784.42	804.885	3332.1	1445.33	281.794	3404.43	2478.66	839.142	978.633	1332.67	1471.03	2000	1904.33	1876.95	462.872	1370.65	2648.71	1578.22	2888.34	0	1282.01	0	1962.77	2943	1876.19
	2000	3680.69	4169.06	6152.29	903.499	1946.07	1451.89	2589.22	4398.14	1267.91	4721.67	2208.82	2816	520.296	158.611	1762.75	1646.95	4759.52	2329.76	1188.76	4343.83	4598.39	1259.12	3669.98	1202.46	3639.16	2459.66	249.798	1588.11	4732.37	1809.73	412.004	99.0274	580.145	1272.78	456.784	2853.29	1704.29	847.446	4191.48	4733.92	4222.25	3915.36	1818.55	1346.47	0	1543.42	4154.51	1692.28
	2698.45	4851.84	4085.79	2572.29	964.629	2082.12	1916.93	3738.47	1508.35	931.402	2106.34	1082.94	4422.53	958.808	350.719	2591.53	1069.72	6154.39	4200.1	2245.44	1637.73	3424.02	2788.37	1712.88	3297.46	1960.29	3494.95	406.916	1516.56	4268.12	2444.34	3289.88	292.56	752.83	4645.5	0	1863.86	634.977	3355.8	2000	3116.25	2727.76	3264.73	1311.06	1264.99	1085.36	1640.19	2760.02	4408.09
	2427.99	3122.51	2406.87	2000	2543.56	4848.84	1725.64	2756.75	1430.97	926.92	1.67355e-07	6542.2	6094.98	1023.84	2107.83	2510.67	930.063	5409.9	1763.66	1613.27	2000	3043.92	711.094	1775.49	3176.27	1564.79	3794.43	5318.38	1444.73	3760.52	2401.57	2224.11	314.927	1541.59	2439.35	4036.33	1414.44	1962.41	2648.67	2617.51	8788.99	1711.79	3475.61	3077.84	857.787	1015.99	2009.62	3329.47	3030.96
	1665.02	5089.9	2698.36	6140.39	2000	4514.83	1294.35	4166.81	550.781	2333.7	3811.01	0	4479.33	2152.75	1879.03	2232.87	771.07	2608.02	2628.83	1676.85	7136.34	2198.54	3109.5	2083.7	2187.06	3156.22	3481.74	2021.26	2120.59	4015.24	4320.1	2000	160.315	0	4102.25	1987.99	3163.48	1010.95	3308.11	2388.45	3625.45	2843.17	2235.13	1842.99	1552.08	2419.58	2136.4	5238.53	4406.7
	1812.77	4265.47	3898.47	2759.09	0	5237.27	2228.7	1775.17	937.853	584.021	981.074	2000	3774.03	1072.08	1559.13	5051.39	1693.34	3007.95	3415.64	1490.21	1003.36	3434.41	2416.5	2930.59	5992.59	3833.56	2273.76	439.384	753.246	2459.07	2083.91	1344.23	1210.05	832.633	0	2238.18	1932.32	3507.54	1011.32	661.349	3559.05	1168.38	3864.24	2698.18	2410.13	0	1752.85	2945.05	1624.66
	2000	3550.85	1471.11	2312.48	1073.98	5608.05	933.087	2000	2000	2407.3	1589.76	128.871	3209.99	1804.74	3815.91	1107.61	627.765	5919.78	1512.11	4190.77	649.806	5175.97	8228.23	4134.59	5000.54	1989.76	1103.94	2000	3071.43	2077.31	3673.8	0	5880.64	1548.21	1584.4	2251.31	1847.79	1068.83	1890.95	3100.09	6537.2	148.237	2668.28	2377.06	2763.53	0	1668.38	3743.68	3022.71
	1951.3	5484.75	4187.62	5432.8	199.469	5561.35	2471.06	545.043	3801.1	902.272	1259.64	570.38	2166.76	629.88	4090.4	3789.25	1063.53	5407.37	597.271	2012.27	3245.15	3697.82	171.393	1870.49	3696.54	583.314	2271.64	682.499	2829.02	2835.09	4883.69	1298.32	1463.78	412.268	2101.8	723.992	2688.73	1597.21	1727.24	3241.82	2434.62	1693.82	2007.89	1877.42	1616.29	2000	2472.59	2570.73	863.808
	2670.19	4480.37	2658.58	4351.21	577.104	2043.37	2776.98	476.472	1348.33	1130.67	2198.98	734.451	1273.51	6433.05	4718.82	5195.2	1913.72	4981.41	1592.78	3005.78	2708.77	2212.05	1015.71	2829.42	3105.13	996.681	2438.1	3416.22	3827.98	2538.96	337.002	1034.76	3813.09	1695.13	2000	5560.04	516.684	2798.96	631.632	2335.67	8373.31	2127.68	3285.84	0	1305.71	195.23	1100.4	2682.79	341.671
	801.737	3042.29	3084.65	4579.47	391.464	3353.21	2241.06	3115.91	2248.91	1078.05	543.766	2098.26	5283.59	6013.15	380.065	3613.97	477.546	1699.24	5088.8	4341.42	1796.54	2972.79	1646.06	4400.62	3210.66	1528.74	3835.39	1412.06	2789.19	1820.41	1038.4	1406.45	713.199	939.648	2636	1842.52	1756.67	4940.86	1107.92	4292.1	5610.74	2408.68	2691.78	2145.33	1531.49	502.621	3259.45	4296.14	678.041
	1177.26	3607.78	2592.01	3736.39	1665	2513.7	3248.63	1908.72	1983.73	1689.51	1091.86	9.77436e-08	2168.34	1091.12	7141.68	1835.16	720.002	4847.46	1377.4	1199.45	690.281	904.579	484.951	3515.18	3234.76	1056.37	5517.71	1034.34	1527.21	3014.52	213.742	2149.04	1575.83	1314.67	1381.92	1077.27	575.515	3653.23	1808.98	3053.99	4902	1535.34	1614.33	1060.44	1308.7	464.491	3747.63	3265.75	1711.27
	1444.03	3897.58	3185.69	5026.06	901.776	2764.14	2486.06	2379.98	3055.55	409.086	1561.52	701.157	3298	359.136	328.685	3075.38	930.762	4535.39	4737.9	1515.28	1752.17	6706.98	8737.12	4536.27	3278.56	1208.31	4472.03	712.236	863.031	3555.59	1632.27	2000	2447.05	1508.73	2185.3	770.982	1316.66	3750.86	3463.77	2000	7919	1551.26	1533.28	930.516	2146.88	709.579	1943.59	3792.19	2339.11
	1408.2	3914.19	3249.49	4820.37	4753.34	2776.37	3104.04	1947.41	3218.39	540.663	1967.47	593.134	1484.46	555.89	289.638	2101.85	374.977	3458.78	3317.18	1957.67	471.468	8617.54	2864.52	4507.53	3567.36	430.372	4155.91	465.964	2847.31	3735.87	1180.35	1440.64	451.176	2099.89	4308.17	2240.3	1495.42	3662.77	2372.43	2065.77	5111.82	447.432	1259.99	3754.21	2000	1011.46	2277.5	3495.72	1010.04
	2000	3265.88	2575.27	8200.18	4869.37	4420.08	1964.25	4122.65	2441.5	803.015	2758.05	1032.53	1587.6	2567.65	1172.73	2025.79	2354.01	2120.38	2930.78	1675.48	1332.03	3683.36	2000	3605.38	1777	5289.5	3017.3	7164.02	1559.49	2901.18	2865.98	1393.86	1126.51	2052.47	1433.68	2763.41	1755.66	3228.04	2124.37	2000	4720.98	676.421	697.209	4093.59	2442.9	4378.73	856.623	1971.58	1450.51
	2000	3425.53	2013.29	4394.1	1357.65	3201.39	3586.88	5137.89	2395.86	7456.91	8098.01	663.633	6600.52	364.193	296.503	2049.12	1858.07	2842.41	2764.69	3333.69	1886.18	634.167	2798.48	3123.33	1097.58	2402.87	3194.15	404.749	1923.09	3536.38	1249.17	290.88	1730.06	2914.74	5066.64	334.565	778.714	2250.33	2481.41	2576.95	2000	525.419	2403.24	1081.59	2246.49	975.987	321.677	3894.6	1505.96
	1815.1	3615.88	2909.67	4292.21	1815.84	3652.25	3206.57	2460.61	2230.43	907.383	233.517	2019.47	1300.83	498.678	3092.42	3889.74	537.194	2447.06	4547.55	3040.43	3181.25	1135.03	2038	3739.23	1982.49	442.093	1625.79	1304.06	4967.58	2478.82	1722.85	967.134	2550.35	425.68	3191.83	703.452	2490.65	2905.73	6386.18	110.414	2973.52	2185.57	1899.66	658.329	3522.87	1435.51	1970.39	2721.25	348.785
	1900.99	3315.9	1183.94	3682.75	735.358	3904.27	3972.45	2326.35	2851.39	852.143	622.397	966.243	3252.22	383.642	1862.08	4001.78	1854.56	3972.43	4145.62	1506.49	1250.36	2891.39	2561.7	3063.67	1470.34	1260.89	1801.56	1010.92	2272.67	892.003	558.106	924.009	946.935	831.787	3429.66	1167.43	166.223	2292.37	445.099	2288.82	8915.52	2000	2621.91	1291.6	2813.45	1739.31	1105.69	2706.82	617.347
	8236.63	3017.62	2290.38	5291.16	2388.57	6435.69	2230.46	1490.21	3047.93	455.703	461.041	242.138	2904.87	4344.36	351.76	2879.32	1796.86	3268.69	1640.53	4081.68	2430.22	3234.8	621.188	4462.06	3051.56	405.189	2203.81	439.241	5677.77	1100.48	738.68	1645.69	3268.33	2000	4458.74	1268.4	1728.42	1334.94	1820.16	3636.01	2000	1635.14	1380.37	127.911	3531.47	556.929	3060.21	3864.51	2577.86
	1489.16	3994.33	1956.45	1968.19	3103.13	4224.77	2664.81	3901.01	8453.58	2000	1420.64	2000	1704.27	479.98	849.441	4844.85	292.232	3552.24	4504.18	4216.74	2827.97	1907.52	3266.4	1696.12	2898.79	1455.32	5092.75	1408.08	4941.26	2848.09	0	890.315	4156.44	311.043	2451.65	976.196	1285.59	1450.31	2022.65	3230.17	2000	942.402	4276.89	0	2441.35	1343.77	834.013	2000	252.982
	577.989	4854.06	2451.1	3819.25	2000	3188.02	3182.95	1922.3	2301.92	697.984	1013.39	183.489	7934.34	93.0931	741.978	3776.12	977.185	6620.17	2742.46	8983.34	2191.65	1748.49	2327.46	2767.48	2890.12	303.479	2179.19	1650.96	2000	2419.14	1895.11	700.737	2994.24	372.771	2380.26	1311.3	982.061	3047.25	1412.39	3562.65	5298.61	2674.49	2094.46	0	1721.67	943.599	2064.91	3206.99	3480.15
	888.557	3518.59	2860.97	5903.79	992.716	3550	2022.03	3466.17	3999.46	2000	328.932	972.894	1037.46	164.401	728.893	2460.67	112.56	5931.67	1490.28	2929.88	2809.64	4042.71	2888.03	3516.28	1830.04	1928.59	4780.18	1443.83	2851.52	2461.99	1673.12	752.102	2260.78	5827.52	3869.86	3885.55	942.212	2443.15	433.629	3137.91	5490.87	540.377	2617.61	0	2233.35	2499.2	2530.69	2365.34	420.244
	2302.24	4947.84	3211.63	1923.18	1396.84	2777.33	1480.73	1656.48	7197.72	2081.89	1334.25	0	1401.45	1218.08	481.997	3643.55	768.859	5884.79	1651.75	5222.89	2633.11	4791.92	716.276	2587.68	1476.83	194.914	8690.17	686.069	1957.18	3144.12	1625.3	1274.36	1880.53	3426.97	4370.95	270.184	230.74	2664.29	2604.03	2333.68	6666.58	2813.16	5831.57	0	2896.13	0	2168.5	1946.48	3817.08
	2138.65	2381.76	3496.7	2000	1085.15	4200.64	2864.11	762.008	6393.9	2421.25	1189.87	317.386	2837.72	1717.65	160.418	3569.96	1707.22	4364.19	4832.09	2819.07	2135.7	2493.15	3995	5801.32	3719.61	129.108	1913.32	1730.5	518.281	2199.85	1465.1	1325.44	840.779	2071.77	4611.59	1881.37	1160.99	1457.97	2056.62	2482.49	5861.99	3427.87	2777.55	0	3682.93	1336.6	1279.12	2144.54	1924.25
	1009.62	3763.03	1614.9	2176.59	1879.2	2976.48	2314.13	2017.35	3880.77	275.688	512.902	2000	2080.1	185.785	2000	4003.51	3476.88	4017.31	4945.67	7865.53	4414.28	2361.73	3246.76	5274.49	3362.77	566.736	2196.63	251.526	2403	1803.59	1888.03	973.111	711.31	1880.04	3833.83	2390.95	1251.46	647.578	1202.65	2367.48	3817.25	593.437	1299.45	0	2180.28	3009.1	1081.57	2441.49	3122.35
	2269.44	6091.22	1423.67	1440.33	1417.08	5768.74	2048.16	1010.51	3193.03	1555.43	541.197	886.775	2828.73	271.46	1251.06	4035.49	1851.3	3823.44	8220.8	4411.23	1653.89	473.759	1061.82	3058.37	1284.85	2023.04	2430.35	380.429	2510.17	3023.55	1902.34	2359.87	848.848	1720.09	3444.48	3318.6	2328.09	843.474	956.4	3642.83	3847.44	3836.29	3377.87	0	1324.87	0	1419.4	1556.93	837.868
	2722.34	6667.48	3353.16	1567.06	140.602	3927.39	2012.91	2000	3665.26	2953.46	205.098	774.335	2487.82	153.68	1821.4	5619.23	2020.85	4692.12	2181.99	2915.53	2478.39	2218.59	2275.5	1417.25	2443.58	3013.09	5328.02	2000	3183.38	2174.02	1594.37	1286.91	2270.02	1341.16	5140.4	3185.22	2000	1458.77	2494.73	3024.45	3447.58	1858.32	822.314	0	1964.52	0	1569.69	1764.48	2511.07
	1663.7	3259.13	3520.17	1812.75	1209.75	3625.25	4521.41	4195.16	3434.83	507.686	1260.07	1899.27	2470.01	2978.42	1442.62	2701.9	2980.12	4949.76	2615.56	4478.57	1716.61	2601.85	3002.69	3365.74	3467.29	880.665	2389.85	711.57	3512.21	3041.58	2513.14	1596.13	844.853	2129.38	5518.08	2770.13	1643.89	332.306	2707.82	3877.57	2670.98	2000	2650.41	0	3435.23	5922.35	1915.94	2289.01	1589.39
	1562.51	5069.34	4997.56	4586.49	226.426	6698.19	1977.95	2654.94	1921.74	1334.28	2000	1826.61	1126.13	342.175	864.074	1967.16	1609.14	2621.42	3652.97	1461.11	4349.13	431.947	1119.92	2242.44	1411.06	427.342	1461.29	1543.84	2000	1503.81	3162.71	1390.22	720.836	1212.13	4648.66	1676.07	0	1132.92	2599.45	3646.76	3249.28	1277.58	3776.79	0	2811.22	1309.07	1533.6	1404.27	2513.35
	1208.24	6388.97	1229.05	2436.94	1374.39	2626.89	1686.9	2418.62	1491.94	1033.83	527.953	2000	1391.57	508.486	245.049	3071.2	2329.13	1689.51	2372.31	2457.08	5792.15	3050.53	7055.43	2489.19	1904.07	1886.19	3034.57	989.846	586.796	1897.55	5894.12	801.874	312.072	3171.27	4037.39	3025.17	0	1105.55	984.833	3063.75	3243.53	1681.74	2723.81	1327.77	984.717	392.551	2621.64	1830.56	1796.24
	2281.91	2000	1326.27	1334.87	1181.86	4742.27	1689.84	2261.9	2162.54	1403.53	147.791	1409.79	359.725	1539.65	168.865	5677.58	445.335	2257.34	6072.38	2914.45	4694.56	2461.85	2545.26	3357.06	882.411	1125.36	1800.97	1943.81	587.947	1784.15	2950.96	192.64	1579.9	1420.72	5096.57	683.026	2000	1843.34	632.915	3063.53	4093.17	2905.4	2723.45	0	2635.33	221.436	1352.62	1479.91	2928.76
	1740.62	2493.17	2163.4	2514.23	1536.51	4277.38	1619.57	1679.77	3388.01	1000.45	446.67	1624.05	1499.45	1658.86	760.64	2062.21	1425.29	3130.77	2312.18	3914.57	3327.4	2801.47	3603.52	4802.98	2373.53	1264.08	2038.49	2832.22	643.217	1712.62	3983.6	2924.92	1447.57	1096.76	5012.36	210.542	0	2147.67	2048.41	4755.86	3255.24	2000	1293.09	0	831.17	806.217	1844.06	2835.84	2715.67
	959.57	4352.43	1481.65	925.083	1251.11	3284.26	1000.44	1448.88	3478.73	1759.06	1341.15	494.414	936.584	1309.16	2000	4515.01	3702.11	5591.44	1354.64	2445.64	1449.55	2303.67	3224.53	948.078	1348.91	2133.36	4145.49	211.482	898.483	598.205	7473.54	1121.06	1690.9	2111.04	3370.62	1133.36	0	615.441	3845.88	4679.97	2608.29	3556.34	3234.37	0	2166.5	703.993	671.033	1616.28	1795.21
	3062.15	2000	2154.01	356.267	1152.85	2672.95	660.133	1505.8	3509.74	1865.39	2000	0	1694.15	2197.14	596.718	2760.22	1509.34	4180.34	1054.29	2301.92	2587.52	1966.65	1569.73	2604.77	2298.02	748.954	5021.62	1279.12	1784.86	208.419	3054.81	1160.24	3640.08	3370.97	3462.41	1124.8	0	950.692	3030.27	1554.39	1941.97	2620.34	2232.94	0	1512.93	1186.29	3064.72	2100.41	2172.26
	2430.83	8230.97	2056.43	3082.63	2326.36	5103.22	2827.73	3748.4	2604.57	1094.72	436.231	2155.33	1862.93	1288.13	373.857	3355.85	906.938	3643.94	691.32	4118.58	457.325	2858.5	2317.58	1445.42	3473.87	2359.93	3008.52	1343.49	1531.58	593.879	3969.32	1728.46	679.492	1368.78	2352.52	986.174	0	1093.87	3829.18	3895.58	2702.95	688.775	3135.01	0	2061.15	400.117	1904.8	2534.03	599.768
	2329	3791.97	1605.13	899.322	0	3983.5	1906.45	1030.28	3096.4	555.447	226.021	2840.39	2000	668.645	1948.05	2689.44	662.263	4933.76	2818.43	997.206	1923.76	2645.45	2342.13	874.523	2289.9	1227.13	397.878	1701.64	4219.16	0	4945.43	3327.56	1037.24	224.412	4902.09	1641.42	0	1081.16	1352.48	223.196	5489.84	1868.4	3198.6	0	2800.8	670.799	1376.93	2758.12	1248.46
	2952.56	3838.47	1411.76	1149.03	1173.36	2262.17	325.73	1291.85	3891.12	2000	1675.34	1675.85	2367.24	394.388	792.285	3377.76	2852.04	3986.44	3117.09	435.374	2000	4009.09	2585.4	310.076	4076.82	2000	1344.93	1565.31	2344.79	2481.47	3042.74	2000	2386.62	2000	2701.28	567.937	2243.35	1406.9	2428.12	3604.02	6989.22	2333.85	3393.96	0	1819.48	898.537	1586.81	2745.39	5468.31
	1968.61	3477.92	895.532	1534.64	407.557	1823.66	1237.21	3324.21	3172.31	1312.03	141.071	3170.96	3047.58	236.757	2000	1463.42	644.847	4193.53	1681.46	2516.84	1594.94	4400.57	133.504	2457.05	2909.14	7152.87	1750.92	1895.82	1584.87	2430.01	2719.56	2426.83	2468.02	1773.11	4895.62	2257.17	0	1363.58	2401.12	2420.48	6359.91	769.459	2577.12	0	2756.02	4831.09	3932.48	2697.16	4745.22
	3122.06	3602.8	915.896	880.366	1239.86	2253.12	3786.76	2509.5	2861.47	673.927	2539.18	2000	2672.78	1604.68	272.008	3264.41	930.233	2763.6	4127.06	1592.46	3190.53	3636.66	6123.15	876.065	1149.19	7766.39	2981.98	796.937	2020.87	838.763	3103.69	0	3121.94	2206.42	2915.12	3507.67	1749.46	2503.4	1192.48	4702.21	5055.75	1254.29	1622.08	0	2488.62	269.667	256.27	2441.96	1656.41
	2890.5	8150.3	702.78	2299.2	2000	3479.39	610.55	2360.54	2201.09	1360.77	3008.55	2599.51	1540.61	2678.02	62.2963	2905.35	2642.91	3706.28	2283.67	5161.32	2191.65	2057.88	2690.06	3123.38	2020.48	1066.7	1339.31	1445.62	0	2876.36	3687.54	0	3116.7	1900.59	2964.32	3541.77	1017.06	1200.85	1313.73	4744.86	5715.87	3897.33	1111.54	0	1808.19	1060.91	1814.32	2519.64	2303
	2799.45	5347.98	2252.59	531.641	235.495	5674.61	422.305	1402.83	4445.76	525.939	1825.22	2048.44	2562.06	1523.01	215.252	6733.22	2592.05	6082.02	3301.92	2680.91	1093.37	3204.33	2067.05	1513.54	2048.22	711.338	2303.09	1722.65	334.013	2907.49	2433.8	0	1193.62	1320.19	3216.98	5669.37	1145.95	1201.78	1425.46	2707.07	4617.96	317.951	762.429	0	1155.18	4120.51	3276.16	2889.69	2313.99
	1991.89	5896.31	3377.19	1511.26	6798.82	2013.49	1110.93	4089.34	2504.16	2659.8	157.134	2731.62	347.353	3699.11	1456.61	3620.3	2687.69	5946.42	4255.89	2208.9	2489.03	4290.58	2224.36	428.381	1018.65	4183.19	2651.18	1861.54	3286.08	835.978	1818.06	0	2371.38	3505.96	3646.06	2297.88	3141.6	931.552	3114.87	4538.03	4218.56	1370.9	2280.87	0	914.869	743.437	2928.87	1056.99	1921.61
	2186.77	5568.55	3486.9	1272.24	281.815	2452.24	3269.69	4797.83	2369.56	2295.01	604.822	392.194	3805.95	4508.41	404.62	3700.43	2795.48	5581.35	3897.38	3909.06	2.95441e-06	2201.15	1836.82	2424.5	1348	664.992	8827.7	3558.18	1549.33	2651.72	1708.45	2000	1275.17	2011.76	3493.94	2463.46	2937.46	2559.24	2618.99	2235.13	5137.08	2719.95	1645.5	0	2761.77	6210.59	4118.93	1139.36	948.055
	1553.19	5818.48	3016.12	1354.2	2000	1163.57	1770.34	1712.81	5245.37	1192.2	946.587	217.793	2013.23	974.764	2348.67	1296.55	3728.58	6322.1	6163.4	4158.61	337.411	2815.42	3128.03	1184.49	3212.43	3448.91	136.231	2241.13	401.212	482.488	1415.95	0	443.62	1882.86	4661.36	0	2926.2	1339.02	4365.37	2995.9	4268.68	2363.72	2202.28	0	1599.23	2297.68	1142.82	1805.62	3649.99
	8451.17	4367.86	2197.98	1681.93	1719.09	2194.25	3445.98	3215.77	3000	1962.46	221.965	342.573	1836.85	390.081	779.323	1214.1	2580.64	8315.95	5100.42	3118.43	109.255	840.868	1619.68	607.316	677.448	855.614	1860.89	1334.4	0	714.689	2426.25	1676.66	595.317	1470.33	3414.08	475.253	1219.58	1267.56	4463.49	3978.07	4110.81	1425.72	789.21	0	1920.03	2212.44	1769.64	1614.93	636.307
	3247.14	4242.16	2713.27	1007.49	488.069	3525.41	6132.81	4448.88	623.783	2365	1589.84	2901.28	1431.13	2000	261.83	2465.28	4160.63	7339.11	3760.2	4441.29	934.136	1852.25	713.937	2036.95	1008.65	4325.61	2478.94	1287.71	2483.85	3338.41	2011.58	1622.06	3206.93	1243.29	2359.71	160.823	1201.29	3089.16	4140.23	5115.52	4681.53	2821.01	2000	0	2873.02	2888.48	3336.37	1148.08	2190.95
	2706.79	3620.18	3053.93	4030.77	1781.43	3594.18	1470.1	4728.92	4910.82	1606.64	608.258	906.41	522.308	1704.64	81.4247	4554.46	3735.11	2897.04	2302.7	3638.94	1131.26	1240.47	1370.04	1563.6	2882.37	100.602	2508.26	939.981	1566.69	4394.66	4240.33	2369.38	2100.69	612.328	3144.61	870.015	2784.18	2156.72	1565.52	3997.1	4589.96	2185.72	2984.37	0	1775.24	2000	3311.48	870.075	1747.46
	2191.21	2157.95	2485.82	2669.34	1344.88	4019.74	1494.54	3964.67	1708.54	1756.15	7653.87	1403.96	1152.8	592.667	3473.54	1905.88	6225.23	588.34	3042.61	4444.01	3007.69	2064.47	1353.42	998.463	170.367	2000	694.576	835.14	1419.07	5762.4	2598.59	1507.95	3078.85	1017.03	5335.95	0	4242.24	1211.9	1758.3	6727.43	5595.1	2745.09	3222.81	0	3930.81	2768	1352.38	1036.75	1826.8
	4823.88	3208.66	2958.6	1977.78	2000	2855.74	925.4	4414.97	885.148	856.792	1355.52	2493.43	1804.42	72.0682	315.93	2453.99	0	5214.72	2656.37	3449.87	2374.1	1367.88	991.743	2389.41	3168.07	411.583	1831.88	234.595	1280.41	1652.74	2162.45	3868.3	2918.38	3564.46	2492.76	1395.71	1641.18	3893.11	1000.23	2746.35	5219.28	1146.06	1093.72	0	1278.15	1776.68	985.078	1267.44	2153.56
	3524.82	3303.52	1521.76	1601.97	771.461	3679.17	474.42	2833.48	1182.93	603.109	400.864	1696.25	679.352	274.396	736.469	4133.45	4157.89	0	1816.85	4530.85	1839.79	1012.44	721.192	3431.42	3116.58	2336.28	3455.93	539.637	2000	2370.3	2598.96	4722.55	2144.64	6309.97	3058.48	1618.97	2930.57	988.24	3147.62	5802.69	4990.78	1853.07	1148.69	0	3139.88	1589.57	3932.79	1661.12	3866.75
	6652.23	4040.29	2079.5	1631.71	8826.13	2558.39	1462.37	3820.54	2272.51	2013.26	1513.86	2000	946.835	1400.83	345.063	1713.76	3214.28	0	3163.75	3294.57	1428.5	2000	2000	3865.69	3369.86	2246.49	2000	596.476	841.737	2991.3	3142.99	3617.16	3180.08	2282.42	1006.71	5968.01	1335.85	2468.4	2708.35	3581.8	4384.35	1581.87	1240.78	0	1936.29	1220.01	2000	2509.25	2405.36
	4923.08	3544.93	2950.2	874.911	2000	2171.88	1620.65	2076.33	1998.5	1838.72	500.045	1418.12	2000	794.015	1890.7	2815.74	4315.72	0	1721.55	4979.25	2000	2110.91	3615.94	1479.58	2350.89	1931.56	4342.74	240.932	134.795	2883.4	3273.16	1995.5	2369.87	5344.19	585.522	1540.9	1299.4	4006.69	1574.47	4014.1	3583.82	1148.03	4047.13	0	3204.35	756.802	1029.29	1462.93	2046.51
	4121.04	3964.58	3785.12	1522.68	2022.95	2893.88	3247.61	3921.92	1941.55	2426.93	720.266	2000	2062.11	1264.18	2000	1336.06	4335.48	0	1364.55	2351.41	876.962	1882.18	3078.18	1612.08	1814.02	3132.46	2231	1291.67	2894.21	1683.97	3652.51	0	3797.71	1971.59	3775.01	826.24	2177.86	2428.45	1620.18	3815.96	3060	515.276	1766.7	0	654.775	1710.94	3870.71	935.572	2628.79
	5085.03	3196.61	4370.64	1293.49	3114.29	4045.13	894.259	2234.98	2328.19	3124.46	1425.85	1207.74	1333.56	1098.39	2000	1566.13	6442.24	0	1657.49	2249.1	1832.55	4603.79	1812.6	1351.79	2347.56	1443.36	3036.59	371.669	208.404	953.417	2521.53	335.083	1657.45	2913.72	2419.36	0	1191.24	1387.74	2041.48	3633.78	2554.9	1739.14	4416.01	0	4056.8	944.503	161.266	1724.84	2112.74
	5769.49	5905.62	2148.68	1632.07	1663.22	3438.07	1449.03	2000	1581.19	1683.32	1031.66	872.943	1925.58	1270.43	289.086	1940.7	5319.21	0	2477.95	1173.97	957.308	1826.14	2913.71	1688.58	3077.1	1599.45	2459.65	2309.73	2252.04	1831.03	772.286	4424.48	2994.1	3595.82	3024.08	0	2019.01	1898.87	3190.25	2501.45	1645.18	551.599	1944.37	0	3673.74	644.117	939.714	5589.61	582.209
	6458.63	2318.24	2213.43	1570.29	847.137	2992.45	1352.29	6932.87	1683.37	2939.9	1705.79	2420.52	1387.46	1447.13	244.941	2797.32	5148.05	0	1030.27	1073.98	2025.43	933.725	2773.74	1826.99	1256.84	2865.21	4647.49	2000	5145.94	1478.63	1320.93	526.673	1557.43	3666.44	2585.66	1674.16	1104.47	1713.95	3639.07	1586.56	3254.71	2000	2256.34	0	2416.33	1622.33	2142.61	910.3	2874.6
	2961.5	6353.47	4819.35	1475.95	513.397	3880.01	506.104	5484.4	1987.83	2515.83	283.607	2168.42	2323.73	7520.43	1111.38	2156.44	6033.37	0	3842.85	1051.04	1004.03	1805.4	2423.65	2895.54	2911.79	5561.76	2911.54	1953.93	687.85	1837.63	2457.61	1234.48	2155.42	1624.53	4172.62	2063.69	689.603	2218.17	2705.85	3828.32	3706.96	716.345	2780.23	0	1466.74	1283.28	2000	2222.17	2216.6
	5427.83	3771.33	3132.44	1515.56	2000	2149.12	1455.45	3593.75	2078.25	2662.58	2325.1	237.095	1363.53	2393.15	226.546	1576.25	2335.17	0	1863.97	1957.89	1016.67	2521.71	1180.44	3021.74	270.657	1303.7	2113.76	928.382	2000	2635.53	1392.79	431.065	2713.52	2286.08	1734	1046.06	2885.99	1079.73	3895.92	1594.58	4329.58	1556.82	3992.38	0	1108.34	3201.41	2045.39	4752.37	2566.75
	4708.74	3691.53	531.822	1580.53	1099.09	3699	547.166	3710.35	2251.03	2452.81	2000	1631.5	1756.52	1046.85	169.98	3336.18	3219.19	0	6058.64	1553.56	312.305	1813.35	1536.45	2000	3325.37	2399.93	5912.16	1980.26	1479.18	1962.32	2098.63	2042.7	1696.16	1471.17	1987.03	3015.48	2006.64	1861.67	2963.37	5003.46	2399.1	923.433	1429.39	0	2000	4780.75	718.139	1568.76	2861.98
	2000	5525.27	2814.47	2103.75	505.102	7644.26	186.732	5203.91	3856.14	2099.49	471.307	1980.52	1986.99	1386.77	329.991	2000	4129.97	0	2120.23	663.092	2051.65	2198.88	1533.76	2222.95	1612.06	1832.28	5152.57	2069.48	1431.88	3508.81	3389.26	2573.6	1483.51	280.613	2465.33	1202.89	7293.55	2696.01	2930.17	3068.94	3356.72	1456.59	1375.47	0	1908.18	0	7771.06	1486.88	1418.18
	5139.52	5023.2	1794.47	2123.01	1252.5	2350.65	1876.09	7126.98	900.243	203.041	1156.54	2000	1782.3	232.788	84.2784	1725.33	4074.61	0	2741.53	975.326	238.854	704.895	2872.1	1545.92	2475.66	3260.03	6425.24	0	1780.02	3041.99	3226.64	346.99	1541.54	1835.86	1430.16	1178.4	2222.92	1761.86	1427.97	2226.97	3685.99	2826.59	2687.57	0	1765.55	829.471	7079.32	4159.32	1895.19
	2000	4498.71	1743.6	1028.65	2013.59	2263.64	1537.65	6349.93	483.433	1135.15	105.367	1287.55	7193.81	1430.2	773.844	1714.98	0	0	2771.51	616.889	953.028	1289.56	2186.79	3444.26	8837.09	2000	8974.1	179.324	4128.64	1833.84	4396.13	1629.33	1560.9	5440.63	1008.07	879.175	1203.87	2136.55	1068.1	2045.12	4914.49	409.267	3654.86	0	2099.15	978.607	3559.63	1011.45	1720.32
	6592.47	3872.24	1646.47	2111.96	562.661	2763.84	601.3	4426.62	3527.12	610.94	249.017	1447.08	254.456	1170.66	242.21	2027.29	0	0	1810.51	2004.37	1076.78	1280.82	1907.22	513.721	1369.81	1464.1	4429.42	5545.77	947.848	4884.42	3691.3	0	2506.2	2707.97	1374.35	1209.78	923.21	2880.55	1328.65	2247.46	6061.13	156.945	1072.38	0	1122.38	1216.38	3659.34	922.86	854.01
	5224.47	3256.61	2072.87	2462.59	1058.86	5406.9	0	4050.28	1868.06	317.472	1042.08	3574.08	3336.38	1163.51	1565.21	2663.11	0	0	2206.52	711.565	634.816	1347.18	1725.18	2446.78	2501.78	2083.55	3786.34	127.737	2333.55	2880.29	4507.31	1575.19	1203.12	2432.41	3911.86	1181.16	2255.74	1524.04	1421.81	3717.25	2669.86	930.404	2399.78	0	2877.01	0	3438.75	0	3597.03
	2753.02	2694.14	3174.24	1254.98	2393.79	3558.09	1394.49	5791.68	2715.68	2917.78	2000	2000	839.709	1998.16	2000	3327.22	0	0	5777.96	1328.15	1594.54	2917.72	2000	1110.54	3106.53	1888.3	1326.07	3344.65	2547	2365.93	3805.54	1836.36	832.146	1815.98	2369.95	2000	3677.5	2909.98	1011.1	1995.61	5838.7	1574.82	1892.17	0	853.502	1650.13	4426.69	1422.38	1609.46
	2000	2792.6	3475	1079.13	1335.9	4319.94	0	4435.22	853.937	481.23	404.654	2000	3211.58	4059.81	1922.75	2386.46	0	0	4770.99	423.362	2000	1866	1562.57	2642.59	6974.92	1741.61	3534.88	6561.76	2681.9	3076.66	3530.91	1401.05	1091.96	1493.87	4873.84	2526.03	7014.69	2783.06	1596.59	5853.17	2291.15	1797.48	2209.9	1176.88	1315.49	1172.27	3565.45	1063.02	3201.61
	1426.5	2491.31	3264.5	3337.09	1525.48	4433.86	1512.02	6674.47	917.835	374.745	777.524	2362.31	2549.36	1151.4	0	4381.06	0	0	4977.34	838.072	1972.58	820.5	3066.72	1206.71	3014.34	2528.39	2951.68	491.528	6148.54	808.057	3449.8	2000	782.994	1562.99	2939.59	2074.82	1299.29	2252.78	3464.99	1996.79	7128.63	2624.54	2676.37	176.354	1616.06	1561.51	1561.16	2643.38	573.662
	2044.93	2303.27	4155.9	1650.71	1047.07	3270.18	757.224	2000	1484.7	2000	499.089	604.353	4072.02	1481.84	2000	3612.26	0	0	2091.08	2077.46	464.301	3663.48	1505.65	2706.93	779.656	1241.1	4677.93	634.853	0	3898.45	2105.77	1952.52	186.748	2114.45	3966.96	1129.43	835.472	2145.03	1367.53	2000	5578.11	206.935	0	4085.17	2309.11	1946.02	1005.27	3491.53	1696.56
	1450.28	2277.51	4419.13	889.68	173.031	3537.99	1770.24	4867.59	2313.57	809.202	822.879	2000	1484.64	911.433	2753.91	3001.44	0	0	2357.22	747.24	2246.03	4896.67	2000	2677.61	263.913	1929.51	4193.56	168.06	764.572	2777.69	2731.11	2165.08	746.477	1566.89	1658.6	3243.17	0	1710.24	1824.31	1210.35	6506.86	939.375	687.762	0	1731.95	5314.52	2471.35	0	919.287
	1388.93	572.266	6065.97	932.321	383.707	2011.31	2277.45	3990.7	1868.73	128.043	602.193	6049.42	1766.76	648.284	770.253	1893.93	0	0	346.303	2081.45	3171.12	2873.44	2000	1066.03	215.056	1738.08	2661.52	476.37	0	4264.83	1753.94	1060.88	1820.72	1973.55	4013.96	1787.92	2000	1102.88	3968.02	3222.72	2000	1578.4	1848.22	2000	1178.41	0	1105.38	2091.88	2906.84
	1952.29	2000	5710.72	1269.22	2493.25	4610.99	2551.34	4879.47	2000	1171.75	2000	2530	2160.72	383.182	795.542	2452.4	0	0	3968.77	2008.77	2183.56	2813.25	2000	1670.1	3637.43	1544.51	2782.15	596.697	616.973	1789.28	3086	1035.77	569.208	2000	3390.35	2180.37	319.158	558.343	3529.31	3810.18	7166.48	1515.32	1033.39	1390.91	1648.04	147.029	2296.17	2062.54	0
	2328.53	441.4	4635.19	2091.15	427.627	3870.55	1462.16	3071.81	1684.41	3628.06	1584.44	2329.62	2301.43	3152.41	0	2456.22	0	0	2014.59	3135.57	2335.77	3495.87	1150.08	1543.86	4940.98	1187.59	4066.9	482.238	0	888.686	1854.18	1042.35	2190.41	3877.15	1571.07	1446.22	1181.26	1304.34	3440.96	2101.51	5824.2	1102.71	772.819	2880.79	923.639	1468.58	2000	270.109	310.304
	1145.22	2651.65	4619.43	1095.9	2464.24	2933.03	2040.54	5203.71	1761.16	1549.24	2000	1604.33	907.627	2000	0	4708.75	0	0	5224.66	1962.71	2538.83	3103.55	1314.16	2000	1818.38	862.924	3339.97	0	5036.13	2776.85	1688.51	4096.67	860.213	3012.21	1700.48	4329.97	2000	468.983	2945.16	2340.73	6895.96	1098.63	1481.67	3510.05	3494.45	3452.67	873.803	1557.16	2000
	4542.2	2397.77	3510.4	2430.43	2000	2376.33	3055.41	5255.94	1071.88	1161.03	372.753	0	2583.25	187.929	1061.17	2508.32	0	0	5770.39	2455.85	992.004	3591.54	6528.04	356.504	2515.35	2961.09	3193.76	1148.54	1436.73	1741.1	4108.64	3291.8	2924.91	2172.03	2247.74	2173.94	527.753	2796.75	1367.32	1915.12	4944.45	429.43	2119.3	3227.91	1601.27	3021.74	1917.37	1862.09	2000
	3872.28	2000.86	2818.16	416.757	964.785	1904.62	3189.5	3186.08	1664.1	1106.92	1566.78	1729.96	1072.4	1046.14	0	2913.32	0	0	2013.43	3122.88	1793.73	2698.7	7515.86	352.446	3664.16	986.047	5352.73	1128.03	2474.23	1749.51	2420.24	5716.06	2000	3050.98	4776.98	2256.16	1722.02	3515.47	2064.02	386.073	2330.96	1942.41	988.609	1380.73	1971.31	985.751	2447.36	0	233.489
	2264.12	1964.33	4522.29	1815.3	478.125	2925.22	3484.43	6765.23	0	525.013	3506.93	858.029	1189.25	984.591	0	2086.15	0	0	4099.26	910.609	1700.44	2655.5	1723.57	1519.96	2108.79	3878.99	5950.46	2050.64	1879.95	2000	4514.4	6072.05	1305.41	3270.14	4305.62	576.832	390.703	2251.17	1592.15	679.091	3558.43	1553.94	2102.47	2421.09	3476	1269.93	1441.09	1990.32	1379.9
	1488.87	830.207	3318.61	0	778.614	1558.17	3496.86	4902.39	2521.08	2555.63	263.856	335.607	3693.86	1220.93	0	3268.33	0	0	3778.91	1015.37	805.245	2572.36	1503.95	177.746	1580.73	904.124	2134.28	1521.85	1454.63	3326.75	3229.08	1406.61	1524.49	2567.16	4617.49	1165.23	1569.07	3354.2	1853.1	2524.21	1023.19	1513.59	848.09	510.064	2000	2000	2329.5	1997.21	1294.55
	2368.51	1922.06	2592.2	1359.24	1131.65	2624.45	3811.71	4351.43	2304.63	757.69	1899.59	2000	514.999	5365.83	0	3243.47	0	0	6290.47	7706.21	532.406	2526.25	2000	2103.52	2813.05	0	3885.48	222.64	2549.2	2445.64	3067.71	1010.58	403.457	1968.2	4133.86	600.772	6451.07	3412.6	2086.42	4824.19	5562.46	1644.12	0	1936.95	2229.28	854.473	1386.34	1414.07	3607.15
	1187.62	1238.67	3723.91	0	1876.01	2423.78	2727.43	0	782.389	3279.12	305.255	1562.18	562.188	423.463	0	3675.08	0	0	1535.66	2013.61	1298.77	3151.69	2213.71	3670.93	1429.48	2193.75	4101.35	1700.03	0	4165.61	3209.25	600.116	799.403	1825.15	3009.86	1351.33	1759.11	4356.06	2894.06	4673.89	4509.16	3010.92	1016.47	3573.21	1864.12	716.297	209.291	1327.72	1968.5
	2700.43	4901.76	3363.28	3551.82	0	4132.08	2315.59	4377.11	508.349	256.642	1358.56	1183.37	1328.5	458.445	0	4360.11	0	0	2103.39	946.732	2000	1705.23	520.47	1957.72	1497.43	228.39	2188.12	2000	0	1503.17	3308.16	1826.28	3362.33	1578.42	2239.44	1760.23	976.069	3101.12	1533.59	4047.58	1082.74	3523.21	2045.88	3086.68	2333.43	1241.38	413.536	3146.94	0
	1964.6	2303.58	5374.18	1985.67	2452.63	4343.53	3124.77	3127.16	1425.34	1685.59	1745.05	7467.81	559.476	3675.25	0	5381.03	0	0	856.775	2145.12	1721.06	1567.52	1051.47	2561.17	1004.95	856.236	2337.61	1744.7	2263.14	1363.98	2540.56	2494.92	2124.22	1898.94	2207.62	637.726	269.051	2842.88	3686.31	3394.42	5618.47	862.998	1625.33	1698.13	1431.25	3241.75	2000	2767.34	2029.49
	3119.17	3455.08	5454.05	1746.6	1513.32	3730.44	3698.5	4054.54	864.956	808.906	373.604	4082.72	715.912	2120.77	0	3663.27	0	0	1910.91	2487.45	2404.7	3503.26	745.079	3153.97	537.044	923.41	1180.38	3158.92	323.372	3114.92	1837.37	4659.71	871.788	2770.81	2950.45	0	1751.5	5615.07	1825.42	5422.94	3141.15	1754.59	2956.57	1888.19	1226.32	2000	433.335	975.501	0
	1686.96	3278.04	5745.15	1033.67	695.468	4045.88	4287.05	2271.91	992.953	2955.6	771.13	6740.97	1205.93	631.703	0	3691.83	0	0	3225.98	2366.71	3288.12	2557.43	1351.37	3547.78	2233.37	2000	752.669	2000	0	814.962	2547.31	3107.27	1742.36	1229.44	1570.41	1058.55	1434.66	2294.05	2359.19	5696.59	2145.17	1764.27	2359.06	1978.06	7663.14	1059.64	2000	1354.09	1599.06
	2603.79	3755.05	4873.91	1567.01	1481.56	2956.27	2820.47	4522.97	2000	3535.45	2155.93	1176.52	5068.68	1001.9	0	3807.73	0	0	1739.3	1144.02	2164.27	2679.22	131.559	2379.66	1813.78	1161.26	1160.93	0	2468.14	4346.7	2309.75	5973.66	1006.33	1664.69	1858.77	2691.77	1085.73	1287.6	2358.26	4342.89	1217.78	2023.99	0	1668.14	1285.48	506.415	1972.84	3560.05	2586.15
	2313.16	4458.87	3653.24	3571.02	471.573	2704.45	2205.11	1409.34	2123.19	1853.75	2000	0	1019.42	120.644	0	2220.84	0	0	2371.52	2763.03	1847.52	1635.82	452.349	2277.09	2441.15	694.632	1632.63	1944.83	830.578	4753.71	3454.85	1645.87	580.641	3572.16	2553.9	1048.04	6065.23	1726.4	3367.35	1666.97	5624.51	2441.37	1116.66	3380.5	4962.42	232.476	1347.89	1983.69	345.785
	3382.64	1794.89	3802.02	1506.26	0	2031.56	3182.92	1743.13	309.201	4557.78	2349.32	305.029	1777.84	510.184	0	3224.61	0	0	1412.1	1719.18	726.772	4183.99	2000	919.114	3088.42	3767.32	2000	242.91	298.1	6447	3273.09	858.436	1814.52	1308.78	1446.55	1267.01	184.961	8295.17	2606.62	4937.99	2616.23	3431.26	2312.85	1629.93	1328.58	0	1157.44	1191.34	3588.48
	4545.54	1014.51	5182.28	1416.19	0	2447.82	3292.96	2000	522.106	184.845	1000.67	0	2015.4	5205.76	0	4630.87	0	0	1866.59	2190.12	1299.1	5497.26	581.013	1202.34	3465.11	0	1650.81	2000	498.784	5345.92	2670.07	449.414	2819.01	351.476	3358.4	7125.22	5917.01	1944.72	1917.33	6262.29	3277.61	1446.42	1307.67	2704.41	3354.38	4031.93	1008.95	1287.59	2000
	2554.29	5095.59	3532.15	1569.25	0	1920.02	2051.13	1281.31	1115.9	1112.62	2000	1471.44	3974.75	203.612	0	4580.36	0	0	2828.16	851.449	1220.17	6208.29	298.778	3681.73	3783.07	2000	1965.55	2000	2799.14	5124.39	3457.74	1667.03	2305.37	356.617	1532.07	1381.43	636.127	1252.91	4010.58	8865.76	2325.99	3079.69	3144.9	3530.71	1323.95	0	1222.48	2985.38	2823.71
	1400.41	7148.13	6277.87	2353.43	1494.39	1156.01	3234.63	473.694	1031.52	2207.13	297.445	571.915	982.835	2000	2373.9	4844.22	0	0	2619.3	3261.6	287.811	2373.29	1004.13	2905.94	2830.51	641.379	8138	2660.24	2050.69	3833.36	4364	1822.51	1975.07	1095.99	1832.77	1771.42	2000	1305.09	3769.52	3091.52	1728.03	2539.42	2613.29	1564.74	4217.92	1086.44	2000	1527.03	5018.86
	4368.57	2000	3728.52	2000	1851.82	2213.83	4334.34	2199.67	2224.26	3076.96	0	4828.62	5450.95	398.786	0	4233.72	0	0	1257.49	2929.17	1021.43	6025.32	854.493	1715.59	334.111	1480.17	2034.45	1011.92	2540.64	3166.34	3233.58	3043.57	1143.12	1420.8	975.675	4465.44	2366.89	2949.4	2623.5	4104.86	2308.62	2816.41	0	1892.13	2777.26	794.956	1392.02	1385.88	3148.71
	3748.91	6111.81	3543.49	1651.81	2112.09	2747.42	3464.41	504.472	511.434	1667.22	3505.26	2406.92	1150.27	714.258	5504.99	5270.05	0	0	2000	4500.49	2105.65	901.44	1655.66	1793.04	2061.15	0	2000	1737.36	2372.99	5343.25	3535.52	5421.85	1941.63	1489.86	2077.1	1837.89	1911.5	2187.13	3248.59	4756.17	1551.15	5049.98	1605.68	2166.48	1383.28	352.736	1833.25	1868.47	2301.14
	2544.04	2643.52	2179.3	3204.42	1396.15	873.047	2754.41	3068.54	227.288	1092.32	0	1624.46	2092.5	1990.51	1787.13	4083.68	0	0	3679.15	4142.49	2193.64	4339.49	3092.48	1494	2779.34	0	1466.55	0	2488.37	3825.75	2416.6	1519	2512.13	428.984	1833.96	2810.67	683.22	1922.56	2860.72	4048.75	2972.82	6333.14	943.944	2826.45	1933.09	150.571	2102.56	2039.93	2843.85
	2858.84	1621.42	2604.97	2032.36	2225.73	1617.78	4635.6	1522.36	1436.9	561.401	1446.92	4647.88	2079.31	2019.51	667.662	3605.75	0	0	778.027	3160.49	1173.53	4386.14	1872.68	2217.75	2298.35	3100.88	1458.74	0	2319.38	3757.03	3090.34	903.95	1384.2	2808.7	8428.02	2853.16	2432.19	1317.15	2727.51	5490.45	3472.8	4508.73	1906.33	3081.32	1557.83	0	598.917	1558.44	2216.63
	3641.19	7685.41	2533.09	1460.16	3003.33	1522.96	4445.15	851.463	3100.02	1633.24	0	2235.74	1001.49	2791.62	1746.89	2646.58	0	0	2548.79	4754.2	2870.17	3841.53	405.605	1010.34	2253.45	694.569	2062.58	289.001	674.328	4168.3	2735.28	6434.26	2476.74	2176.06	1023.39	2846.28	2745.76	1129.75	4718.47	1655.62	2892.13	3624.06	766.192	1918.31	1626.02	917.874	2321.48	829.333	947.583
	2288.4	5079.2	2916.9	2358.6	2900.69	2175.13	4330.46	4125.55	887.559	446.672	0	1430.3	0	489.578	0	3339.43	0	0	2000	1908.22	2244.83	4788.65	1657.18	4613.04	0	2982.8	1236.75	0	3569.82	2247.12	3203.09	2044.39	2418.77	852.58	2927.78	1132.47	908.626	589.059	3754.56	6245.9	2963.6	2571.75	0	1021.43	2261.83	584.012	2813.49	1832.44	2000
	1599.65	2638.73	1005.05	2997.14	639.928	817.573	4552.48	1303.96	2106.79	525.725	0	925.268	0	879.687	0	4735.37	0	0	2215.02	2872.92	1972.08	2000	557.772	2839.2	7268.35	1722.73	2000	2000	978.941	4239.51	4024.53	6233.73	2808.16	1551.61	3766.59	2418.59	1901.03	2050.34	3931.52	8572.09	1189.53	4314.24	2574.62	2006.02	700.908	2000	472.797	1492.5	1719.15
	2966.69	3156.55	2138.48	2818.3	1408.49	1553.85	3953.26	3478.66	2000	693.172	1187.07	1691.85	0	0	0	2752.25	0	0	1725.65	2207.95	1299.67	4008.21	562.843	710.539	6302.04	388.904	2000	515.549	527.197	4498.79	3510.23	4758.2	1484.76	2920.89	4755	2040.96	843.79	2043.27	2281.06	4265.34	2895.27	1766.64	1538.34	1859.87	1007.06	428.958	1919.54	2209.67	576.949
	3758.94	3008.09	4324.09	3004.88	1489.84	2068.46	4457.13	825.437	0	1239.6	142.382	1981.74	0	891.838	0	1614.31	0	0	2057.79	4653.27	1549.33	874.835	1156.46	2000	1421.01	218.216	3048.76	518.052	5773.37	5108.35	2811.31	0	1861.6	1017.59	7925.25	2402.35	2000	1191.55	3978.28	2000	2049.58	3085.19	1872.17	3625.97	2082.64	0	2000	1728.23	267.119
	2576.62	3429.77	4081.24	5305.33	1874.46	1311.31	3229.35	2148.21	1877.22	176.859	973.864	3230.14	0	0	1555.36	2149.99	0	0	1943.34	3234.1	868.686	3122.87	2643.06	2000	1113.91	931.135	1661.79	197.798	2999.38	4339.94	2003.11	906.878	654.512	1772.87	7720.51	3219.5	113.608	1629.2	2336.29	5074.36	2162.18	1927.21	2258.09	3077.47	3564.87	2000	1569.75	2484.37	2102.18
	4565.25	3463.29	3146.42	1940.05	0	2193.15	4153.23	1585.49	1772.52	1473.93	1334.18	4669.83	2638.05	0	2072.18	0	0	0	1833.38	3131.05	505.091	4045.52	3680.52	2133.12	1687.86	0	518.957	1490.94	1223.6	2971.91	1731.07	152.004	916.65	1123.96	4523.06	4313.38	2000	1529.32	4661.16	2371.76	800.221	3137.33	2637.13	3163.1	1454.73	1499.18	2125.6	2761	1054.65
	4821.9	3196.96	1523.34	1170.77	1827.52	2800.22	4992	4963.38	0	1859.77	1180.81	2862.94	0	660.006	2840.18	0	0	0	2307.95	4488.38	672.351	1106.75	215.805	890.82	3833.35	2000	797.924	918.013	3208.71	2950.13	1696.71	3999.3	1669.73	1644.81	4930.84	1728.47	979.942	2679.99	3791.74	2113.94	2797.83	1652.13	2133.71	2054.34	3115.72	0	2852.4	1939.14	1808.31
	2674.61	2926.94	594.361	1103.2	3279.73	1061.59	2507.6	0	0	149.53	920.82	4374	0	0	3382.04	0	0	0	5284.7	4577.33	179.905	1905.27	1460.4	1518.77	1392.24	0	1043.2	2000	3008.41	3242.59	2000	2046.75	1294.31	1852.49	8375.72	3269.4	0	1289.05	2373.11	2244.66	3939.66	4316.98	1402.76	2177.9	1830.07	0	2035.59	1246.56	885.253
	3047.56	3751.23	941.456	1214.82	0	582.898	4431.11	2000	0	623.417	821.736	4153.1	0	0	2726.55	0	0	0	2000	3468.96	294.326	1220.1	629.83	1714.16	2256.41	0	481.846	1026.61	2384.05	2624.85	4072.15	265.543	1872.29	2257.52	6829.42	847.833	1680.27	815.648	4613.25	1286.64	2851.63	3559.16	399.495	2586.58	2513.86	0	2000	2192.28	424.74
	3938.93	2826.91	944.845	3653.21	1827.89	2202.3	3834.85	585.01	1603.59	1012.46	914.098	3812.05	0	0	2261.01	0	0	0	6545.85	2140.49	249.339	3402.31	1081.97	1846.93	0	769.915	858.466	1147.01	2913.57	1760.16	1752.22	0	1616.64	2276.29	5717.04	1137.27	2326.42	2676.28	1772.74	1071.47	1719.9	3153.31	2708.2	2982.41	2329.99	0	1440.5	1218.82	2544.42
	3018.91	2259.52	466.095	2110.52	1638.5	919.233	4263.92	3673.65	2525	239.741	839.454	1740.84	0	0	2362.93	0	0	0	2685.6	3775.58	758.458	5741.41	579.967	960.663	4061.88	1463.41	1184.71	833.391	3271.7	1625.36	2546.22	2000	1103.36	5668.39	5914.72	974.152	1727.27	4470.59	1041.42	1928.22	3431.81	4664.97	2691.31	2972.97	2452.34	583.307	2242.69	4948.55	2340.64
	2587.47	4491.45	441.042	1516.25	2266.28	1646.82	3955.24	4314.07	1018.25	1605.57	1375.99	7566.63	0	284.773	2022.49	0	0	0	145.095	2830.05	205.944	2285.02	268.248	578.011	2000	733.957	706.527	303.368	2187.16	1259.9	2724.14	0	2321.37	93.5404	7651.31	2569.78	880.391	1162.14	3399.35	1433.19	2250.38	2829.5	0	2584.43	2839.83	3535.56	1183.15	3143.11	1918.81
	2607.6	3273.41	488.741	2000	2714.79	789.584	4737.54	2325.62	1565.52	3726.11	754.357	4607.95	0	0	1593.07	0	0	0	2900.57	3853.58	2000	1376.65	1058.14	507.284	1865.82	4343.54	1.22369	0	2499.7	0	2650.97	1212.2	2357.47	234.328	7054.37	2745.5	2926.01	1283.62	2288.56	2000	3735.08	2377.24	1825.52	2067.88	2350.71	2785.48	2442.09	1694.36	4129.15
	3071.9	2199.3	328.672	1195.42	2198.06	1749.54	3973.86	1500.74	0	2000	1013.03	3314.86	0	0	979.742	0	0	0	2000	3126.2	864.066	1613.4	1245.43	1137	2328.5	234.434	1600.28	440.64	1683.78	2615.34	2498.37	0	2110.01	2104.82	6577.42	2270.53	3736.45	1522.67	3635.29	783.762	2392.32	2406.73	2000	2806.7	2175.3	2210.85	1132.86	1460	1517.84
	2509.61	8512.12	826.082	1795.54	1144.17	1649.53	3052.19	0	1244.84	1941.67	0	2033.17	0	0	1491.38	0	0	0	2959.66	1737.15	2000	2000	151.001	2551.29	2285.84	1010.66	763.298	882.571	2340.67	964.549	3903.95	2244.77	1689.95	1837.76	4226.92	2986.59	3770.38	1890.3	2750.79	2546.38	1394.43	2822.94	345.253	2312.17	2056.4	721.828	514.531	0	2079.5
	4319.66	2034.52	1876.11	2000	2803.73	2770.69	3749.04	2490.4	1259.89	2000	1246.33	2253.06	0	0	1022.41	3432.48	0	0	999.263	2140.3	887.183	1995.42	820.486	736.738	1893.15	271.389	4178.86	0	2070.2	972.838	3852.56	1318.44	3000.55	888.341	4337.97	1710.64	2859.22	907.312	1253.36	5595.3	2052.43	3562.2	1170.79	1836.42	2064.68	2828.23	1390.96	0	2249.52
	3295.65	2498.29	1724.86	698.86	1081.55	2041.15	5164.9	2949.82	2345.69	888.753	1041.02	2701.91	0	0	1871.66	0	0	0	5224.78	5221.2	373.965	1164.35	2564.68	2721.19	1757.71	2000	2000	0	1324.15	1687.83	3004.67	3325.71	1353.44	2695.8	3590.87	2303.89	483.59	940.241	1191.22	679.584	1453.53	2042.65	190.581	2098.44	2175.83	2376.41	2414.63	2000	3532.83
	3125.59	6112.45	517.621	1683.11	983.18	2206.04	5714.05	957.69	724.537	987.722	0	1519.28	0	0	2258.96	0	0	0	2031.72	3144.15	701.491	1865.96	1439.26	985.919	2688.74	1025.5	2000	1391.54	1343.65	1746.54	6585.59	1321.02	616.56	1862.37	4394.42	1595.57	312.748	2230.78	2596.96	1603.8	846.461	1706.72	2321.4	4072.07	872.029	0	1741.52	867.128	0
	3480.47	2927.61	1629.99	3043.79	0	3157.65	4573.35	1381.81	1662.63	1398.6	0	4786.45	0	532.316	5451.19	501.656	0	0	2411.58	4295.64	970.187	3298.84	3045.61	910.79	3346.89	696.997	838.502	1022.98	2991.9	1587.17	2159.47	0	2276.85	2924.52	2625.29	1948.53	1757.06	1114.76	3407.95	899.513	1631.72	2901.38	961.015	5073.27	234.153	859.617	1974.78	1777.51	4259.46
	4419.97	3130.14	732.462	4125.11	1183.57	2832.82	4957.81	316.393	2531.43	803.41	0	1497.74	0	0	1097.42	4165.75	0	0	2000	2740.25	367.825	1664.51	1947.9	0	2468.83	1657.08	1213.01	0	791.204	1336.44	1562.74	0	226.974	297.321	3737.6	1609.71	1683.52	3549.15	2010.55	3542.12	3616.58	2618.91	476.285	3147.99	2119.74	3792.64	2303.27	0	6062.93
	3698.43	3141.96	2000	3473.03	2327.43	2960.81	4857.56	345.458	1652.14	2201.97	0	2687.42	0	0	2000	6547.05	0	0	5326.01	3091.5	297.369	1039.31	596.315	2581.37	1628.3	1216.21	2553.29	0	1372.89	1418.22	2188.33	428.903	951.506	2624.55	3889.43	1140.87	545.194	715.347	2726.07	2076.38	3664.14	3417.49	0	6079.64	2444.47	2904.53	2643.12	0	4512.37
	3658.36	3093.44	321.532	1298.95	2061.97	2524.42	4558.68	719.257	2632.52	961.822	0	2989.73	0	0	0	0	0	0	2516.88	3378.08	727.876	1255.6	2818.44	2000	2280.62	1173.13	726.297	2000	1106.45	2622.71	1874.99	0	1460.4	1726.32	4651	2038.37	1364.33	1347.01	2825.7	4169.06	1943.29	3611.01	1941.12	2635.78	1410.61	2887.56	2164.38	0	0
	3182.42	4502.91	1896.7	1965.63	2000	4018.59	4268.56	0	4027.57	641.175	0	3400.12	0	0	724.349	0	0	0	2572.75	2635.55	764.65	1430.84	1788.57	1195.38	2340.88	1826.84	2000	1325.18	2134.89	1935.12	2093.61	705.278	2582.95	2671.55	3408.2	2249.8	2005.61	1375.45	2821.43	7597.63	1865.87	2988.34	5436.31	2771.88	1411.23	1892.94	2271.9	2468.94	2997.19
	3303.26	3498.35	2966.36	4185.98	1309.26	4539.28	4938.24	0	4913.36	2172.79	0	2512.22	0	0	2440.5	0	0	0	3744.19	2301.43	912.848	3733.61	259.668	2206.83	1973.7	0	3456.65	205.337	592.196	1630.48	1997.31	2688.96	1985.79	2045.52	3148.49	1971.93	2033.83	1984.79	2062.68	5860.66	2823.45	3113.11	3207.91	2282.28	2749.18	0	1532.01	1951.62	3245.87
	3735.2	2368.02	1987.96	5545.02	4069.74	3235.5	4110.75	1839.11	1105.28	1944.51	0	3214.17	0	0	1644.43	0	0	0	4324.12	3147.9	4045.9	1518.71	2035.31	0	2650.12	0	1898.72	567.924	1990.88	268.177	1515.93	481.049	1781.15	1440.55	1685.27	1291.08	2488.02	2158.91	2826.17	5774.57	2871.83	3040.4	626.291	3650.31	1494.82	335.153	1968.78	0	4240.43
	3675.11	1931.57	2813.41	2068.59	851.961	3129.62	5068.78	994.069	1943.19	2277.08	0	2122.91	0	0	1694.71	0	0	0	2374.81	1924.81	631.044	3535.46	1191.93	1273.35	4113.58	3867.9	2000	636.404	958.797	1028.59	2196.79	343.406	1392.18	2000	2094.43	2640.98	2728.46	1406.31	3045.82	4295.86	982.591	2984.58	0	2669.57	2204.46	1141.06	3255.48	0	5712.68
	3390.74	2628.95	1916.09	6489.16	1385.12	2000	4988.22	1249.53	1827.55	1114.54	0	3241.11	0	2579.71	4090.18	1308.52	0	0	2001.77	3195.1	607.922	3956.34	686.446	4455.59	2327.79	0	2000	421.372	1103.69	1177.14	2104	1904.41	1166.95	0	1430.81	2970.65	1666.83	1536.16	2072.51	4581.06	2635.6	3113.7	1793.61	3365.62	1104.14	0	2291.64	0	1885.59
	4196.68	2276.28	1895.65	2000	2303.71	6110.39	4806.23	531.017	2245.41	684.009	0	2604.46	0	0	2976.69	2000	0	0	1551.16	1818.42	2000	3420.45	1497.46	2000	3492.77	1089.7	707.573	314.898	1677.49	2369.16	2841.24	152.019	2837.04	197.862	2931.51	1398.97	1607.24	1010.34	2692.15	3174.96	2591.65	4523.45	1049.71	4431.9	1037.8	1372.59	2336	0	3258.56
	6227.51	2000	1504.84	545.543	933.307	4749.13	5150.63	1588.81	2218.67	587.265	0	8161.06	0	0	4287.07	0	0	0	324.148	1578.52	131.297	4089.79	2144.69	1872.42	3110.73	1497.05	1780.58	0	1362.29	1256.36	1701.12	4400.02	2519.69	3996.04	3344.68	850.675	2408.65	2765.41	2461.28	2292.35	4413.42	3538.93	1775.81	4711.91	2306.26	2303.38	2107.1	0	6438
	2722.33	852.716	5458.14	1048.78	1002.91	2808.37	4461.09	1920.38	2979.05	0	0	1938.81	0	173.513	3243.31	0	0	0	4743.38	1453.5	2135.24	3331.06	3442.28	1545.84	4340.12	1885.17	2000	1686.14	3070.09	3169.43	1234.62	0	684.452	2166.11	2002.15	1497.94	0	1634.15	4113.47	4630.83	8920.35	5782.38	2000	5811.24	2160.61	815.853	1877.01	0	4784.44
	2221.09	1800.04	2324.7	873.298	909.041	1274.35	4546.29	1303.38	3227.6	0	0	1135.4	0	0	2414.26	2000	0	0	4607.24	1421.57	1776.42	3447.23	578.728	500.209	2551.5	1823.33	628.892	332.176	1536.79	3107.29	1376.32	177.116	1505.17	1835.72	2963.89	1398.5	1194.46	1469.86	3537.33	3760.49	3096.11	5210.38	1718.3	2524.63	884.995	0	1733.29	4110.26	5633.96
[truncated: 91 more columns]
