# Supplementary material for: Single-protein/RNA imaging reveals ZNF598 as a limiting factor in resolving collided ribosomes
Source: EMBO J. 2025 Aug 1;44(18):5215–32. doi: 10.1038/s44318-025-00523-z (PMC12436648; doi:10.1038/s44318-025-00523-z)
Supplement: Supplementary file 18 — Source data Fig. 3 [file 44318_2025_523_MOESM18_ESM.zip › Figure 3/3E/Frac Coloc Numerical Data.xlsx]

## Sheet: Sheet1
ZNF598 Colocalization
Replicate 1
No-Insert	No-Insert-Non-Translating		poly(A)60 Translating	poly(A)60-Non-Translating
0.05	0.0344828		0.866667	0
0.066667	0		0.956522	0
0.1	0		0.931034	0
0.166667	0		0.909091	0
0	0		0.875	0.089
0.032258	0		0.666667	0
0.043478	0		0.956522	0
0.125	0.111111		1	0
0.047619	0.030303		1	0
Replicate 2
0	0		0.714286	0
0	0		0.809524	0
0.1	0		0.666667	0
0.2	0		0.833333	0
0.12	0		1	0
0.12	0		0.4	0
0.1	0
0.2	0
Replicate 3
0.111111	0		0.764706	0
0	0		0.166667	0.05
0.055556	0		1	0
0.33	0		1	0
0.074074	0		0.515152	0
0.055556	0		0.96875	0
0	0		0.777778	0
0	0		0.96	0
0	0		0.285714	0
0.125	0		0.833333	0
0.090909	0		0.818182	0
0.076923	0		0.846154	0
0.055556	0		0.777778	0
0.2	0		0.75	0
0.066667	0		0.8	0
0.076923	0		0.75	0
			0.9	0
			0.857143	0
			0.527778	0
			0.571429	0
