# Supplementary material for: Single-protein/RNA imaging reveals ZNF598 as a limiting factor in resolving collided ribosomes
Source: EMBO J. 2025 Aug 1;44(18):5215–32. doi: 10.1038/s44318-025-00523-z (PMC12436648; doi:10.1038/s44318-025-00523-z)
Supplement: Supplementary file 18 — Source data Fig. 3 [file 44318_2025_523_MOESM18_ESM.zip › Figure 3/3F/Histogram Numerical Data.xlsx]

## Sheet: Sheet1
Intensities used in Histogram Numerical Data
ZNF598 on poly(A)60				1xPP7			3xPP7			12xPP7
Replicate 1	Replicate 2			Replicate 1	Replicate 2	Replicate 3	Replicate 1	Replicate 2	Replicate 3	Replicate 1	Replicate 2	Replicate 3
2.46292	2.33504			0.773099	0.644018	1.37534	3.25544	0.132395	1.24381	4.07586	3.82572	1.42332
2.45065	0.676099			0.880516	1.53682	1.01436	3.34054	1.89194	1.21297	5.4041	3.63912	1.71138
1.14523	0.842129			0.719251	1.51137	0.887227	3.10873	2.20489	0.812678	3.90376	3.07064	1.85363
1.24001	2.3388			0.849697	1.25017	0.398085	2.49395	1.81146	1.01921	6.89941	3.135	2.08399
2.8438	0.94923			0.671021	1.46103	0.211443	2.70274	0.718877	1.42348	5.21783	2.79624	1.95549
3.2669	2.72521			1.20729	1.59568	0.223065	2.86417	0.924698	1.017	5.44537	4.53183	1.69605
2.90134	3.43008			0.909709	1.44359	0.142317	2.19941	1.47822	1.10725	4.2535	3.95045	1.78894
2.80749	2.17264			0.840447	1.13423	1.11292	2.32755	0.997256	0.884433	4.03856	3.6645	1.85334
2.02253	1.22264			0.721242	1.04002	1.24519	1.69403	0.922167	0.930903	4.26303	4.24945	1.69828
1.95622	1.04785			0.690247	0.689983	0.935829	0.742716	1.12041	1.09491	3.59769	3.84854	2.21633
2.12265	1.99598			1.04382	1.13677	1.22303	1.429	0.866984	1.00479	3.62005	3.79896	1.8923
2.37171	0.653866			0.494511	1.06144	0.814572	1.39364	0.91803	0.937712	4.936	2.42792	0.637874
3.64874	1.8459			0.737702	1.23319	1.14808	1.23529	2.30974	1.29557	5.20073	2.27084	0.799746
3.37672	1.66089			0.740875	0.804997	1.0023	1.0966	0.113402	0.963733	3.64857	3.47277	1.87281
3.93729	1.13898			1.50204	0.953889	1.00247	1.83811	0.340964	0.657324	4.59274	2.38586	1.87078
4.22312	1.24005			1.41725	1.13193	0.795556	2.22222	0.894929	1.20253	3.92037	2.54081	1.69151
3.77644	1.33481			1.4222	1.19456	1.19254	2.26389	1.15696	0.902638	3.58446	3.48778	1.68014
3.30564	1.82657			1.39512	1.00723	1.01894	2.17525	0.84371	0.911643	3.43474	3.2628	1.72685
4.35544	0.548437			1.61797	1.0533	0.139748	1.63097	0.933059	0.796614	4.54395	2.50501	1.65352
2.78803	0.805316			1.33258	1.41392	0.959109	2.30914	0.871895	1.23415	4.06744	2.78878	1.76955
4.04655	0.987803			1.85121	1.26235	0.921712	1.42015	1.08373	0.800096	2.72011	2.7248	1.73082
4.70846	0.963293			1.64652	1.07488	0.977272	1.7067	1.6232	1.00648	2.29546	2.62665	1.67192
2.5257	1.24164			1.75005	1.1918	0.835351	1.3241	1.97292	0.777676	2.17389	3.91605	2.68394
3.94743	1.30039			0.167525	1.49451	0.0801265	0.905614	1.93025	0.713029	2.44269	3.33183	2.96181
2.46825	1.01867			1.52017	1.27372	0.268946	0.964486	1.95542	1.01214	3.23814	3.55461	3.65727
3.33135	0.39538			1.53302	1.20434	0.786719	1.32791	1.80058	0.77573	3.50355	4.01594	3.65786
3.72924	0.607827			0.294333	1.29338	0.739277	2.13433	1.62857	0.8001	2.13009	4.68761	2.65669
3.06629	1.57487			1.44038	0.999827	1.08654	2.13074	1.54963	0.909858	1.95066	4.91252	2.6238
3.41047	1.46297			1.2992	0.627611	1.18993	1.80687	1.58261	0.791377	3.90232	4.4566	4.05117
4.95943	0.690644			1.45098	0.93149	1.09881	2.28011	2.03428	0.988899	2.81662	3.15845	3.56934
3.69353	1.55243			1.49364	0.717376	1.15713	1.13405	2.27811	0.969764	2.37512	3.19675	2.53503
4.44096	1.86225			1.08731	1.27265	1.17658	1.23852	1.93888	0.875134	2.78055	3.21111	2.40601
4.75978	1.13807			1.51308	1.19928	1.45844	2.40169	0.569876	0.777721	3.03663	4.00161	2.39093
5.41514	1.06885			1.02677	0.975076	1.16373	2.06752	1.00821	0.933923	4.54343	4.54674	2.52121
3.0742	0.826508			1.12009	1.05451	1.11272	2.27307	0.67054	0.843618	3.18355	4.08907	2.29131
3.88632	1.56097			1.50435	1.10037	0.927207	1.62585	0.667725	1.04467	3.75124	3.63223	2.44418
3.38753	1.19069			1.11206	1.14987	0.36909	2.05115	0.967103	0.94704	4.6581	4.03237	2.42455
2.00647	0.656405			1.17915	1.09657	0.647757	1.86567	0.771825	0.891153	4.22977	3.33929	3.48315
3.67867	2.0947			1.36005	0.924974	0.896123	1.77566	1.70056	1.018	7.20033	2.9787	3.29406
4.15653	1.66284			1.17787	1.63734	0.778808	2.16651	1.6072	1.0774	7.16625	2.57226	4.20401
4.92777	1.59318			1.47909	1.61727	0.846184	2.04892	2.15149	1.05522	8.18913	2.33734	4.43461
3.34686	2.01973			1.0205	1.32097	0.972803	1.1358	1.99039	0.903953	6.80336	3.31486	4.52081
2.39408	1.34665			1.32747	1.74062	0.855275	1.45769	2.29989	0.987671	8.06972	3.43834	4.48354
2.04334	2.13568			1.23894	1.24995	0.973725	0.696346	1.80023	0.739079	6.39618	2.76546	4.44018
2.74275	1.97728			0.939231	1.17466	0.715869	1.12722	1.83405	1.05854	4.7599	3.49585	4.58351
3.0499	1.915			1.59968	1.38771	0.813031	0.848263	1.96361	0.843043	5.54629	3.85533	4.38056
3.02435	1.36258			1.82053	1.17105	1.05044	1.0878	1.94908	0.897433	5.17101	3.21895	4.61646
2.60102	1.49588			1.53899	1.25506	1.19388	1.04252	1.8354	1.68099	5.96667	3.41593	4.35678
3.24329	1.06248			1.50091	1.39392	1.01834	0.872024	1.52723	1.454	4.5089	3.66854	4.36505
3.11417	2.22125			1.58293	1.23738	1.17078	0.75528	1.61019	1.65657	4.23768	3.88895	5.00344
3.30379	1.85161			1.22692	1.29441	0.669556	0.603538	1.69071	0.907262	4.27436	3.67671	5.43759
1.79253	1.49892			1.88694	1.37993	0.814363	1.53192	1.73668	1.0353	3.71959	3.13356	5.55951
2.37117	3.29983			1.34799	1.14722	1.01769	1.42699	1.62096	1.15391	3.9244	3.43342	5.33147
3.25905	2.41119			1.61141	1.32047	1.16802	1.85057	1.70206	0.733296	2.40029	3.80102	5.26436
3.61222	4.55053			1.27924	1.1403	0.91647	1.55145	1.49324	0.844473	3.34984	3.83294	4.10072
3.5411	3.36769			1.28043	1.33551	0.963295	2.34188	1.78096	0.78062	4.44784	3.3739	4.50752
4.0168	2.81905			1.57839	1.35338	0.933666	1.61631	1.95881	0.77176	5.47104	3.49182	3.96428
2.21314	3.47847			1.56923	1.1538	0.696895	1.85948	2.33518	0.887942	5.35291	3.23527	3.06741
2.62255	3.94668			0.560369	1.31531	0.248634	1.44283	2.13484	1.02051	5.07614	3.24684	3.25628
2.69841	4.4181			0.547985	1.25542	1.44068	1.89812	2.34888	1.29867	5.26576	3.75124	3.21602
1.19796	2.02585			0.932284	1.10169	0.943634	1.5674	2.29229	1.00923	6.01296	3.75565	3.25871
1.53437	3.51575			1.42795	1.26208	1.37503	1.45252	1.89189	0.890956	7.84747	3.27426	3.2902
3.04053	1.88324			1.50886	1.23616	0.980386	1.83861	1.10088	1.11608	6.45294	3.24361	3.76011
4.19372	0.975816			1.51271	1.2798	0.988278	2.80778	2.0524	1.08864	6.77392	3.29864	4.37982
3.41679	1.39886			1.338	0.88464	1.30331	1.82314	1.84959	0.792688	7.86632	2.17276	4.29195
3.69502	0.992082			1.61222	0.954359	0.0940747	2.23501	1.65433	0.998499	7.86671	2.58414	4.17212
2.88873	0.950116			1.29483	0.707999	1.21016	2.67428	2.14875	0.881194	7.95987	1.45505	4.30592
4.66781	1.33548			1.60993	1.00247	1.26439	1.54815	2.01254	1.01764	6.53495	1.76481	3.84421
3.06961	1.59286			1.53845	0.773549	1.26215	1.56856	1.92697	0.866948	5.98143	1.59119	4.08612
3.24718	0.783399			1.62212	0.751303	1.21568	2.4854	1.62695	0.928101	4.48854	1.78797	3.39287
2.50815	2.64888			1.57855	0.945666	1.24207	1.76029	2.04987	0.70919	3.92436	1.46834	3.28557
1.79629	1.5488			1.40393	1.19233	0.909648	2.01093	2.04182	0.769681	4.97388	1.37001	3.43726
1.7821	1.01848			1.1499	1.30467	1.14649	2.36997	1.6364	0.698421	3.59865	1.78462	3.0718
2.80915	1.6202			1.31987	1.26251	1.05376	2.70627	1.74102	0.916621	5.43918	1.77113	2.93326
2.78598	0.812402			0.851768	1.22853	1.02393	3.00842	2.7023	0.882134	7.21611	1.84166	3.12676
5.62413	1.84726			0.868715	1.26956	1.10159	2.52919	1.96495	0.67156	6.52531	2.13776	3.09092
3.17895	1.34391			1.05745	1.34647	1.03179	2.6204	2.20658	0.826145	6.78979	2.23762	3.41834
2.55294	2.13371			1.1616	1.22468	1.1548	2.86468	2.37972	0.693411	7.68911	1.533	4.30843
1.77113	1.15399			0.785865	1.195	1.05488	2.25209	2.51791	0.902517	6.30707	1.57242	4.51013
3.09073	1.78116			0.683029	1.26155	1.20914	2.47697	1.75485	0.726348	6.42404	1.16821	4.38144
3.21865	1.58234			0.909916	1.17468	1.0845	2.40092	1.70805	0.906693	6.67052	1.68435	3.38173
5.05545	2.31393			1.10737	1.09673	1.21857	1.75308	1.69829	0.880397	6.76653	1.65527	3.92039
3.73132	1.74729			0.870378	1.28575	0.990714	1.6561	1.89033	0.867234	6.79902	1.49616	4.26478
3.35451	0.957969			0.70432	1.06561	1.17098	1.85475	1.38272	0.9164	4.61053	1.32106	4.24995
3.28094	2.98837			0.821418	1.20822	1.11853	1.26662	1.80591	0.834983	5.13689	1.21829	3.21725
3.58813	2.56448			0.649956	1.43575	1.00024	1.63489	1.80305	0.890729	6.53818	1.52444	3.09129
3.2047	1.74028			0.74442	1.20645	1.24237	1.22061	1.89693	0.876837	6.76491	1.1362	3.15137
3.96784	1.95562			0.817749	1.14359	1.1061	2.51724	1.62598	0.712244	5.63651	1.5262	4.27257
3.31572	2.4908			0.938271	1.33346	1.03191	2.30941	0.773421	0.862059	5.51382	1.46825	4.12788
2.89206	1.5654			0.702809	1.2071	1.22964	1.72097	0.780774	0.802847	6.65767	1.33181	4.33602
3.0087	1.09426			1.67643	1.35373	1.22395	1.68933	0.615912	0.996059	4.50246	1.43518	3.54528
1.84499	2.0294			1.40882	1.302	1.21542	1.74944	0.766207	0.913248	4.29359	1.22151	3.41845
2.0021	2.57135			1.13754	1.0288	1.16125	0.338712	0.52736	0.833178	5.51686	1.78157	2.38478
4.10073	1.76257			1.45035	1.19961	1.46567	0.804594	0.883469	0.932619	4.48053	2.0411	2.48508
7.92769	3.12291			1.39396	1.00042	1.20112	0.733181	0.78102	0.779367	4.62036	2.12508	2.43091
5.21619	3.29848			1.39291	1.2243	1.14005	1.4814	1.09185	1.05574	6.54491	2.22758	2.34492
3.80998	1.8296			0.199077	1.55129	1.44321	1.94933	1.26469	0.800875	7.50506	1.49337	2.49693
3.04549	2.08472			0.489067	1.29568	1.19705	1.85652	1.12425	0.887788	6.96968	1.27748	2.29137
1.65601	2.69447			0.247779	0.980847	1.34964	1.63191	0.555405	1.0304	6.53626	1.37081	2.45488
2.06573	2.06512			0.195418	1.31984	1.31232	1.6577	0.685669	0.74334	6.30463	1.88307	2.21734
2.07215	1.76999			0.510686	3.0329	0.803203	1.65508	0.800524	0.838419	6.07129	1.84653	2.37795
4.33567	1.78376			0.280249	1.3621	1.33296	1.41763	0.984155	0.936791	7.60874	2.43204	2.38099
1.18956	2.10137			0.246572	1.38557	1.03958	1.52903	0.77557	0.87291	6.41972	1.39084	2.30731
2.69519	1.71672			1.42974	1.10473	1.03392	1.50089	0.783811	1.15461	6.2933	1.44966	2.41448
3.21235	2.95491			1.31981	1.19407	1.22523	1.54876	1.00899	1.03665	5.66353	2.19957	2.3228
2.15503	2.25443			1.11726	1.26138	1.06056	1.40898	0.625416	0.960244	7.97097	1.90801	2.322
1.56189	2.1381			1.44448	1.49738	1.13043	2.48006	0.875141	1.26823	7.71999	2.5674	2.2935
3.25235	2.38086			0.526233	1.19772	0.610218	2.37705	0.724302	1.39956	7.99627	1.58232	2.32394
4.58223	3.02353			0.341655	1.17068	0.664993	0.866731	0.680751	1.62935	6.51189	1.25379	2.4425
4.81043	2.52995			0.484525	1.30125	0.693303	0.455489	0.834647	1.18366	5.26667	2.07487	2.32023
3.25996	2.50255			1.05207	1.47131	0.204344	1.1133	1.7398	1.10458	5.42333	1.64991	2.44892
3.03423	2.17697			1.32391	1.3492	0.687269	0.827425	1.9057	1.10827	5.24209	1.40483	2.13277
4.52495	2.25963			1.57836	1.1158	0.859717	0.728006	1.70474	0.880881	5.40065	1.81001	2.22891
3.15286	2.5551			1.47482	1.28922	0.840168	0.956577	1.57399	0.83802	6.43506	1.84871	2.27445
3.802	2.514			1.77668	1.26953	0.912173	0.806311	1.74328	1.10932	5.33648	1.69533	2.06011
4.22486	2.31948			1.92441	1.3764	0.751086	0.848811	1.45707	0.907109	5.535	1.56432	2.12975
3.76804	2.87078			1.69585	1.28457	0.803446	1.1056	1.09839	1.73343	5.64478	1.31976	2.35513
3.65969	1.86224			1.1115	1.10267	0.757466	0.970343	1.3807	0.989532	7.93716	2.50667	2.17685
2.97902	1.9157			0.518816	0.940063	0.753854	0.913923	2.04222	0.668056	7.78117	2.52434	3.35374
3.83862	1.11004			0.790116	1.03612	0.883511	1.01226	1.60397	0.987919	6.45663	2.22458	3.08641
2.87053	1.08098			0.401524	0.935022	0.762033	1.13801	1.73039	1.36105	6.13168	1.71036	3.20168
3.11082	1.01928			0.75516	1.24929	0.688701	0.931477	1.4383	1.00103	9.44414	1.89238	3.13868
2.55039	1.50056			0.762021	1.05271	0.788739	1.06613	2.75033	1.07709	9.55691	2.07333	3.25168
2.00286	1.29454			0.547012	1.33315	0.771998	1.49288	1.84584	0.830387	9.9344	1.87001	2.90374
2.45649	1.80415			0.487684	1.15368	0.894373	0.723449	0.897525	1.01228	9.48524	2.34905	2.38873
2.31475	1.26154			1.08796	1.30937	0.940341	1.07877	0.842183	1.00631	9.03351	1.71821	2.21883
1.50879	1.11641			0.581135	1.2087	0.754615	0.659566	0.855851	1.07964	8.50385	1.5696	2.28566
1.79938	0.828957			0.500023	1.21181	0.609986	0.747286	0.563676	0.752028	8.60248	3.23941	2.372
1.62538	1.27252			0.144341	1.1494	0.818084	1.2012	0.654428	0.944984	9.46544	1.61879	2.05968
1.66711	3.9603			0.211415	0.875696	0.740818	0.612407	0.496426	0.895552	8.30132	0.932959	2.11648
2.57357	2.26619			0.154453	1.14533	0.798797	0.755115	0.824684	1.11462	10.4446	1.33383	2.17343
1.91192	2.58391			1.6608	1.45468	0.969411	0.914624	0.475861	1.13056	9.92798	1.56324	2.25392
3.1695	3.32874			1.70827	1.22676	0.723464	1.0827	0.722077	0.810517	9.52528	2.3743	2.27283
5.18956	3.82151			1.95755	1.32574	0.727223	1.84906	0.944829	1.82942	10.8488	1.76575	2.18022
6.36769	3.10847			1.59452	1.06994	0.122304	1.47316	1.87863	1.95585	10.4604	1.92848	2.17636
4.51812	3.5326			1.31482	0.950579	0.739125	0.672753	1.6572	2.04327	9.49268	1.93216	1.94883
5.17399	3.11433			1.4491	1.14003	0.853424	1.2304	1.01651	1.72309	8.21291	1.83642	2.05132
4.09321	3.01673			1.53494	1.24673	0.847619	0.78234	0.866477	1.86187	7.9712	1.85712	1.95152
5.31984	3.46497			1.55805	0.925019	2.34019	1.51818	1.66532	1.77897	7.65507	1.52486	1.97146
6.93552	1.94202			1.30694	1.25808	2.02627	0.744639	1.08365	2.55055	7.00464	2.18589	2.10387
2.90319	3.47855			1.42208	1.23043	2.56106	0.334397	0.763373	2.80096	5.07162	1.82495	3.0061
2.82401	2.84087			1.83722	0.967214	2.30363	1.20126	0.943878	2.75637	6.28038	1.70908	2.88644
3.65167	2.51782			1.6474	1.15306	2.82544	0.894177	0.784484	2.75345	6.16016	1.78228	2.90028
4.57453	3.31896			1.63857	1.10556	2.0438	1.12395	0.997329	2.7885	6.36065	1.85195	3.03574
4.34446	2.13599			2.02802	1.03851	1.35134	2.28635	0.575034	2.59776	6.82155	1.77049	2.9534
3.48488	3.4818			1.55015	0.95531	1.34637	2.26274	0.312269	2.82975	6.33157	1.87498	2.75447
4.82214	2.91784			1.31001	1.14845	1.42008	1.94726	0.925658	2.85794	7.90862	1.73052	3.08046
5.3105	2.429			1.97496	1.35734	1.38199	2.84922	1.16758	2.75808	7.70951	1.66816	2.67443
2.05932	3.7519			2.62981	1.46599	1.34645	2.69659	0.947526	2.93219	9.02363	1.94049	2.58685
3.94693	3.06485			2.64835	1.515	1.36401	3.08701	0.938755	2.65981	5.82505	2.71679	2.31906
2.46922	2.08111			1.15958	1.74459	1.48718	3.27589	1.03938	2.60677	6.14753	1.87997	2.36752
0.414801	2.46794			1.47666	1.36401	1.49088	2.80105	0.987912	2.8266	5.84568	1.02101	1.32127
0.616024	2.66618			1.63253	1.53439	1.20566	2.15988	0.96653	2.8575	6.40297	1.38298	1.65615
1.46076	2.67755			1.68549	1.10441	1.4311	2.12821	1.29744	1.87658	7.4614	1.50464	1.70004
0.418783	2.23406			1.49796	1.21978	1.39572	2.78676	0.884309	1.79124	8.3056	1.22855	1.58614
0.794916	2.34327			1.68689	1.27307	1.23406	3.86484	0.909032	1.74822	6.84008	1.97504	1.65493
1.90376	2.47348			1.45195	1.42309	1.30678	3.40263	0.852613	1.73868	7.02513	1.52631	0.857997
0.973133	2.26828			1.49541	1.27291	1.17464	2.66179	0.832202	1.93916	6.02301	1.06002	0.802933
0.484603	2.06424			1.6363	1.22629	1.1984	2.31823	0.694424	2.02509	6.8091	1.28159	0.681074
2.08357	2.73237			1.62781	1.34232	1.02824	1.96069	0.963474	1.8434	6.3357	1.78776	2.58853
0.740316	3.32048			1.13819	1.2551	1.13805	2.24869	0.967816	1.92532	5.94203	0.829281	3.15482
3.85623	2.40693			1.57906	1.20302	1.1623	2.18048	1.54749	2.66919	7.29337	1.65468	3.01836
3.80529	3.38463			1.52251	1.34815	1.39126	2.40071	1.29736	2.90025	7.20597	2.26523	3.16232
2.04844	1.62927			1.60387	1.33753	1.19319	2.6123	2.11806	2.89378	6.6327	1.85988	4.76206
1.36812	2.57414			1.72447	1.09432	1.35951	2.24836	1.73743	1.98165	7.24431	1.82879	4.3938
1.38184	4.16677			1.36186	0.489574	1.1329	2.82929	1.82142	1.79029	6.77055	2.06134	4.58481
1.70724	4.56096			1.54867	1.48399	1.25048	3.01686	1.40345	2.81218	7.06008	1.72863	2.50182
1.0623	2.22944			1.48875	1.5507	1.27269	2.40825	1.78959	2.92044	6.81978	0.977405	2.37654
2.50288	3.46774			1.46783	1.58213	1.24657	3.24492	1.77285	2.9767	7.76654	0.89705	2.43047
2.17387	4.37045			1.44043	1.65371	1.23767	2.79032	1.24027	2.73102	7.28112	1.66358	3.0646
0.632299	1.70548			1.55744	1.46543	1.43146	2.3309	1.91618	1.81579	5.40613	1.58103	1.48662
1.85809	2.97733			1.30484	1.6331	1.14655	2.43434	1.48906	1.89569	4.77018	1.3295	1.97068
1.74804	5.63048			0.784375	1.56324	1.06791	2.06699	1.80069	1.86039	7.13006	1.16018	2.31602
0.973909	2.59394			0.517908	1.39359	1.04123	2.21372	1.57713	1.73714	5.77966	0.959825	0.760976
1.20901	2.62575			0.904291	1.55675	1.23383	1.75089	1.47729	1.68214	5.45737	1.13622	0.971007
1.44908	2.37911			0.734181	1.4604	1.26496	1.52863	1.72053	1.7567	5.15167	0.539139	0.683397
1.71796	2.46454			0.448224	1.75448	1.30937	1.54852	0.948181	1.60406	5.45267	0.32725	0.774504
1.48256	3.65835			1.06179	1.59843	1.06258	0.35138	0.614959	2.01555	5.26264	0.941201	0.833699
1.22134	4.03344			1.26168	1.75524	0.305245	1.59992	0.930659	2.52868	5.7234	1.06358	0.795906
1.07091	3.80923			1.43378	1.64342	0.3736	1.51742	0.799309	2.67106	6.02233	1.2049	0.633489
1.53064	3.98019			0.0924898	1.52154	1.63843	1.94128	0.941479	2.93107	6.93299	1.10876	1.08737
0.567281	2.98788			0.814163	1.4705	1.36803	1.40608	0.784651	1.73643	7.36436	0.764309	1.68006
1.82067	2.9019			1.49629	1.43375	1.47027	1.40004	0.641841	1.75744	6.78019	1.07696	1.5007
0.994223	2.47642			0.720364	1.86764	1.9082	1.57049	0.977876	1.69994	4.49162	0.997909	2.55489
1.34752	1.47617			0.497447	1.53666	1.19514	2.44977	1.12562	0.99734	6.1872	1.59869	2.41379
1.76823	2.19492			1.21691	1.63176	1.29853	2.75013	0.838071	1.04346	6.04312	1.33108	2.394
4.89733	2.25981			1.25711	0.985629	1.34433	2.36087	0.826638	1.78651	8.64559	0.532446	3.44976
1.67132	2.42495			1.24779	0.710782	1.21725	2.49225	1.19922	1.716	6.91703	0.76081	2.39032
0.988467	2.71202			1.5442	0.835816	1.31071	2.80796	0.391764	1.93616	7.58885	1.11327	2.30761
1.45648	2.18668			0.40331	0.855378	1.13288	2.66623	0.445481	1.83915	4.33058	0.799312	2.41454
1.23317	1.58582			1.23582	0.724652	1.16929	3.09591	0.649072	2.77842	4.00752	1.09588	2.49029
23.7763	2.57982			0.76244	0.884178	1.29114	3.24947	0.853676	2.7677	3.39013	1.31534	2.73671
1.03999	2.52523			1.07263	0.812313	1.40361	3.3453	0.693094	2.02049	5.02941	0.519996	2.75819
2.35911	3.77963			1.20378	0.797511	1.46729	3.7684	1.02563	1.98622	4.07545	0.482395	2.54895
1.34353	3.43618			0.989541	0.896085	1.26578	2.63269	0.9089	1.76796	4.94607	0.321347	3.33117
0.941486	3.0774			0.982992	0.0862658	1.41859	2.25664	0.984777	2.17786	5.79904	0.481093	3.19682
1.4002	2.64885			1.12407	0.434213	1.10792	2.31611	0.275611	2.15173	6.27193	0.603867	3.17241
1.68588	2.22772			1.43282	0.633347	1.34609	2.79705	0.649472	1.78002	5.16621	0.97515	2.0986
1.3602	1.84296			0.697864	0.32896	1.4891	2.64588	0.568798	1.74632	4.04001	0.752904	3.20478
36.0914	1.91031			1.04332	1.07912	1.44568	2.65344	0.646989	1.76906	5.21409	0.615597	3.6915
0.460804	1.70421			1.26694	1.53568	1.266	2.1915	0.847152	1.44929	5.21946	0.933604	3.3863
0.790399	1.57557			0.274611	0.124708	1.35144	2.12739	0.442497	1.79465	4.9548	0.681465	3.11132
40.5876	1.55796			1.42089	1.29652	1.35111	2.11902	0.847019	2.01324	6.7004	0.529767	2.98739
2.31562	1.81389			1.7135	0.707639	1.33607	2.04565	0.939736	1.77645	6.7781	0.354108	2.83408
0.760695	1.64022			1.39026	1.21803	1.28062	2.41786	0.761631	0.882316	5.865	1.07238	2.79667
0.735199	1.36871			1.09501	1.0029	1.33347	3.40638	0.876165	0.552003	4.63924	1.10616	3.0485
1.17789	1.34373			1.15998	0.928437	1.13338	3.25699	0.755044	0.833369	3.53846	1.91441	2.35216
1.46813	0.567913			1.52365	1.02414	1.11813	3.3393	0.976657	0.685892	3.31759	1.3673	1.49347
1.05908	1.31481			1.34249	1.11237	1.24872	2.91185	0.884201	0.816054	2.75193	2.19318	1.56785
1.36184	0.847327			1.47667	0.812141	1.03354	2.55228	2.6362	0.839805	5.78745	1.9209	1.35621
0.683192	3.35311			0.689085	1.1597	1.08688	2.55332	2.98199	0.93272	4.46737	1.61277	2.19303
2.04776	1.57579			1.4504	1.0279	0.860619	2.79196	2.63505	0.875847	4.74108	2.61587	1.41964
1.5173	2.36349			1.33561	1.1483	1.07239	2.68501	2.75802	1.70699	4.98578	2.29175	1.44264
0.490859	2.24238			1.80407	0.863377	0.952736	2.44361	2.7349	1.57946	3.98705	2.57472	1.35653
2.0462	2.56869			1.95519	1.03931	0.968421	2.19085	2.11419	1.86549	4.21121	2.92561	1.3621
1.39675	1.22782			1.57392	1.01095	0.984903	2.42449	1.88752	1.85933	4.46251	3.5636	1.07215
2.55995	0.693986			1.20988	1.19705	0.923401	2.33967	1.7647	0.860459	3.48131	4.71016	1.8356
56.1492	1.80833			1.53734	1.2122	0.776699	2.14802	1.7833	0.874825	3.33112	4.29111	1.69295
2.14518	1.10915			1.26274	1.04988	0.947885	2.37411	1.83912	2.1819	4.95345	4.54276	1.98182
2.28135	3.47449			1.15126	1.0944	0.881224	1.88013	1.78251	1.89252	4.78925	4.43537	2.11695
1.08868	1.80505			0.93363	1.2284	0.777845	1.7222	1.90307	1.25401	6.38577	3.84215	2.2928
1.85093	2.15927			0.850662	1.24918	0.125159	1.62995	1.98274	1.98644	4.92012	4.11631	2.26911
1.36469	2.05772			0.528279	1.30407	0.0983929	1.33246	1.80766	1.88937	6.5168	3.1961	1.90527
1.42049	2.34618			0.798605	0.114751	1.02237	1.29343	1.76356	1.70655	7.0884	3.15381	2.10957
1.93948	2.18691			1.38311	0.199985	1.01625	1.94757	2.07288	1.70461	7.55214	2.67521	1.9405
6.58717	2.00221			1.64641	0.118788	1.03465	2.46504	1.59786	2.11985	6.12879	2.83859	2.26095
0.819225	2.56607			0.680295	0.871856	0.720907	2.03207	1.82192	1.91412	7.21523	1.4144	2.39352
1.41352	1.54565			0.711667	1.46965	0.750441	1.8324	2.04602	1.9826	7.17312	1.39198	2.14066
1.97431	1.50446			0.733209	1.11754	0.787516	1.4636	2.09545	1.99766	4.35889	1.74749	1.91683
2.28016	1.39174			1.05088	1.3746	0.505696	2.09802	1.98415	1.01505	4.27558	1.68664	2.01239
2.026	1.70898			0.943543	1.39131	0.809416	2.22803	1.82196	0.910564	5.25494	2.06173	2.19516
2.68381	2.00266			0.984476	1.11476	0.912786	1.63506	1.91281	1.13159	4.9997	1.59927	2.10274
2.83168	2.14121			0.785448	1.50609	0.863276	2.83489	1.83106	0.945032	4.36998	1.44579	2.09245
3.7579	2.14929			1.25968	1.4681	1.04679	2.61383	1.74082	0.955759	4.14647	0.326751	1.88984
2.5513	2.1161			0.65484	1.3206	0.927497	2.456	1.76688	1.07719	4.56118	1.22581	2.10179
2.37461	3.08027			0.958041	1.13148	0.877276	2.51757	1.39414	1.2929	6.07005	1.15976	2.10353
3.19343	2.39309			0.796482	1.34813	0.798216	2.81288	2.10749	0.992469	5.28549	0.62513	2.02188
4.03832	1.61987			0.747348	0.991117	0.752254	2.91544	1.5299	0.952301	5.88463	0.506943	2.26529
2.56195	1.32131			0.966277	1.19689	0.947199	2.6468	2.01892	1.20657	4.72701	1.23802	2.28024
2.32732	0.58331			0.71067	1.02319	0.868403	2.13557	1.61289	0.921826	6.76813	1.10197	2.23662
2.57206	1.5339			0.532001	0.695842	0.625974	1.759	1.84335	0.992056	7.86056	1.59906	1.13065
1.97192	2.55253			0.806565	1.21874	1.32673	2.18843	1.85942	1.12045	8.05319	1.25463	1.10842
2.35391	2.15076			0.54408	1.02459	1.13608	1.86833	1.88682	1.06461	7.22634	0.54992	1.32401
1.9201	0.734854			0.975789	1.36689	1.39797	1.9166	1.59743	1.32046	7.25361	0.760923	1.27355
1.90047	1.67404			0.616929	1.23829	1.55714	2.13257	1.81687	0.936998	7.26162	0.872776	1.40605
1.03647	1.48864			0.739339	1.32874	1.29641	1.4151	1.8076	1.35842	7.23066	1.06035	1.24383
2.28804	1.50963			0.361118	1.12873	1.00541	2.03687	1.72001	2.63183	8.40291	1.09471	1.09294
1.44068	0.726636			0.59534	1.08082	0.959396	1.31876	1.83753	3.18078	6.17247	0.868944	1.34225
1.26401	1.3686			0.621004	1.32389	1.29694	2.70411	1.76944	3.55229	7.54488	0.791766	1.29914
1.99818	1.96264			0.838412	1.11608	0.957921	2.25112	1.47263	3.46341	4.83586	0.939166	2.223
1.77128	2.16802			0.551402	1.023	0.957179	1.46556	1.64202	2.97363	3.97101	1.18367	1.34299
1.91045	2.55656			0.657146	0.923965	0.794289	1.59693	1.87343	3.10347	6.15398	0.902118	2.67205
2.18653	3.31855			0.718735	0.639253	0.856533	2.0005	1.6077	3.34124	7.15404	0.618354	2.68487
2.05276	3.23334			0.738633	0.173668	1.10128	1.66685	1.82493	3.23558	6.81629	0.612933	2.75475
1.81422	3.13173			0.741522	0.794712	1.47392	1.62023	1.62497	3.23499	6.54771	0.700473	2.19247
1.88617	3.83601			0.570762	0.771892	1.07732	1.72724	2.06033	3.03094	8.14359	0.572914	1.9691
2.64238	2.24239			0.587537	0.706162	1.09286	1.95159	1.45954	3.06968	8.57456	0.503642	2.22102
2.20555	3.16453			0.956155	0.806228	0.946283	2.17052	1.8005	1.93231	7.49163	0.518712	2.19721
2.11364	3.03231			0.520576	1.02183	1.20058	1.78567	1.57666	0.957594	7.84868	0.977907	2.14798
1.89543	1.75171			0.813012	1.10674	1.20601	2.20256	1.97496	0.972862	7.6162	0.332812	2.16997
2.89241	1.99539			0.864543	1.11306	1.21842	1.65064	2.20545	0.943807	6.26521	0.120447	2.0666
2.11816	3.65436			0.915557	0.979727	1.21327	1.51209	1.62598	0.909663	5.83913	0.765722	2.15503
2.10134	2.6103			0.657625	1.10211	1.02138	1.57225	1.77457	1.20805	5.95735	0.519337	2.01289
3.57093	2.63334			0.919571	1.09475	1.20925	2.00616	1.58578	1.77465	5.76376	0.179768	2.00432
1.65243	2.59758			0.633407	1.15722	1.26443	2.16228	1.68204	0.895635	6.4696	1.266	2.2132
1.79073	2.85189			0.719749	1.02024	0.740384	1.75863	1.71716	1.93301	5.94606	1.16219	2.01937
3.05115	2.79493			0.52025	0.273837	0.849837	1.27423	1.9258	2.05078	5.54719	1.20171	3.0445
3.32567	1.64644			0.778925	0.425054	1.08324	1.05928	1.58368	1.92146	4.78549	2.22014	2.90944
2.3883	1.84584			0.836647	0.350815	0.92407	1.00301	1.85234	1.95296	4.68335	2.18388	3.13672
2.78295	2.66679			0.721228	1.13552	1.01904	0.908541	1.89716	1.80742	6.09417	1.55291	2.99658
1.86653	1.00633			1.03175	1.27959	1.21018	1.62962	1.74102	0.834027	6.50984	2.04916	2.99571
2.32302	2.86459			0.620136	1.04521	0.930178	1.51654	1.95153	0.988837	6.17008	2.57256	2.1594
2.13532	1.81863			0.730621	0.963721	1.11568	1.74315	1.72639	0.856983	8.28924	2.88463	3.01624
2.56269	2.11009			0.775503	1.00994	1.03612	1.28564	1.78139	0.896069	8.96927	2.0217	2.73531
2.80238	1.77309			0.809765	0.96951	1.31204	0.992433	1.8217	0.99586	9.14783	2.65282	2.75486
1.80767	2.17921			0.310029	1.05056	1.27311	0.740543	1.73252	0.865154	7.88951	1.38165	2.5587
1.35898	2.22285			0.664198	0.993599	0.617926	2.18385	1.883	1.01372	6.20012	2.44758	2.17471
1.3606	1.76164			0.711859	1.04217	0.914372	1.87951	1.84426	0.977997	7.71861	2.81671	1.27429
1.87354	1.37721			0.899498	1.01694	1.19025	1.26789	1.92665	1.07565	8.58111	1.67363	1.39788
1.11069	1.99039			0.75493	1.69574	0.876891	1.95691	2.05283	0.752147	7.90464	1.65611	1.21853
1.2063	0.809886			0.677163	1.08608	1.39126	1.6604	2.00854	1.77105	7.99857	2.15238	1.37784
3.76314	1.56676			0.648133	1.09463	1.10217	1.5447	1.78734	1.04636	7.88037	1.75886	1.63039
2.36692	1.33833			0.638301	1.47132	1.02604	1.64828	1.98628	0.867066	9.04487	1.2017	1.22651
2.0244	1.6767			0.85699	1.03859	0.878287	2.01138	1.91211	1.04291	10.4683	1.31257	1.21462
1.37574	1.95708			0.839168	1.08345	1.13175	1.88685	1.82479	1.00376	9.10212	1.39011	1.32497
2.84211	2.19695			0.585156	1.01254	1.02704	1.92127	1.91154	0.845765	8.84203	1.08561	1.18642
1.93259	2.39195			0.766683	1.07267	1.18758	1.88507	1.91797	0.914528	7.96958	1.24328	1.40723
3.22985	1.10469			0.423026	1.06408	0.918365	1.95242	1.69376	1.33674	8.9264	1.37049	1.2294
2.1144	0.973877			0.305026	1.0171	1.0426	2.10337	1.98774	1.02534	8.59735	1.82917	1.2335
3.75683	2.29377			0.56643	1.21348	0.869824	2.34794	1.88042	1.98494	8.16368	1.27714	1.32279
3.61492	2.40801			0.574478	1.18294	1.4285	1.45839	2.37419	2.44427	7.05474	1.70894	1.29447
3.08251	0.840746			1.16805	1.16498	1.00155	2.45867	1.56518	1.71476	7.42535	1.81666	1.38057
2.63605	0.907247			1.9366	1.24987	0.791346	2.78935	1.60146	1.74757	8.17941	0.963506	1.94494
2.25548	1.4799			1.33467	1.28885	1.05704	2.47658	0.781872	1.92372	5.87585	1.44934	2.17031
2.9884	1.01354			1.55099	1.15754	1.05344	2.50457	0.987366	1.65631	5.16665	2.68972	2.12676
2.86161	1.47347			1.625	1.20013	1.15755	2.90583	1.13005	2.89327	6.1759	4.3749	2.17397
4.10573	1.40673			1.75996	1.46244	1.05686	3.8077	1.1025	2.93959	6.17659	3.57586	2.11693
1.87937	1.09801			1.27954	1.24941	0.95105	2.74089	0.67503	2.55218	4.99323	3.61696	1.33598
2.2707	0.96573			1.84817	1.20723	1.10254	1.98435	1.8214	2.42614	4.73964	3.76287	1.16577
3.28253	0.612599			1.35194	1.24587	0.931705	2.45267	2.09235	2.76977	5.72197	4.67738	1.50453
3.24367	0.626529			1.05571	1.55102	1.03368	2.52827	2.47958	2.67731	5.74499	3.58622	1.34247
3.13277	0.480745			1.6402	1.34189	0.961927	1.38204	1.8294	2.44063	6.31075	4.12475	1.38747
1.581	1.54091			0.851406	1.21973	0.959905	0.671327	2.05005	1.60432	4.20737	3.68451	0.701106
1.8972	2.3102			0.810356	1.31322	1.03194	0.559002	1.36256	1.84763	5.55594	3.11959	0.666556
1.72018	2.38525			0.970196	1.31965	1.06681	0.734195	0.805058	1.93426	5.3637	4.09393	0.84689
2.05728	2.06321			2.24523	1.53209	1.17727	0.839443	0.644272	0.730679	5.88446	3.65495	1.43936
0.412848	1.50355			2.49733	1.33643	1.05685	0.629749	0.675	0.792788	4.07853	3.84772	1.27954
0.654933	1.85604			0.736563	1.12694	1.22227	1.74973	0.854309	0.766748	2.9147	3.50425	1.90575
0.360009	2.08907			0.628496	1.19121	0.660798	1.75742	1.01584	0.644731	1.85046	3.12727	2.04217
0.968091	1.70045			1.3866	1.2102	1.27033	1.66353	1.03021	0.990455	3.57093	3.11713	1.57338
1.9312	2.02387			1.14178	1.22724	1.42418	1.4982	0.791926	0.977441	4.09436	2.79286	1.33779
1.62855	1.04098			1.69424	0.746956	0.926232	2.06029	0.788394	1.10545	4.05294	3.25609	1.74599
1.71475	1.4225			1.52354	1.08119	0.727009	1.69514	1.82577	0.908397	1.92275	2.66098	0.72103
1.89443	2.01811			1.16516	0.946172	0.791402	1.84082	1.75263	0.860978	1.95145	2.06528	0.705486
1.2002	2.58925			1.39801	1.09961	0.922778	1.71945	1.89504	0.912315	1.71492	2.27649	0.741749
1.42991	2.98978			1.20013	1.23473	0.781172	1.88297	1.68542	1.08422	2.16554	2.68558	0.73263
0.936349	1.46983			1.92758	1.01886	0.758212	1.98135	1.68624	0.729894	4.33695	2.86283	0.836672
1.12652	1.51412			1.75779	0.98501	0.790385	2.76887	1.45372	1.45113	4.40376	3.03722	0.627891
1.13103	2.14278			1.52637	1.00024	0.869668	3.42071	1.77225	2.72082	4.03781	2.61403	1.85412
1.83465	1.92527			1.57057	1.19851	0.851665	3.03002	1.08014	2.70547	2.08332	2.68185	1.98235
1.95217	1.22753			1.59441	1.10178	0.945633	3.06225	0.796528	2.8035	1.74972	2.5353	1.31716
2.20405	1.19273			1.49051	1.16511	0.598999	3.07881	1.13948	2.6529	2.34978	2.61948	1.24415
2.01217	1.12628			1.49257	0.993879	0.655586	2.80759	1.05022	2.76774	1.53217	2.14268	1.29187
1.49587	1.41797			1.49858	0.810902	0.791883	3.70186	0.877092	1.79459	3.46915	2.36794	1.46111
2.36253	2.17138			1.45254	1.06434	0.889123	3.43611	0.737178	1.62245	4.04024	1.55524	1.19715
2.27774	2.37712			1.87949	0.981754	0.918219	3.24415	0.678028	1.9014	3.70519	1.29892	1.2395
2.6627	2.23312			1.51481	1.02833	1.18564	3.16866	1.83531	0.735625	2.51092	1.79508	1.28911
1.83567	3.17075			1.32463	0.930897	1.01951	2.96821	1.7518	0.272149	2.49133	2.82722	1.23475
2.45403	3.15997			1.90014	0.875511	0.904643	2.23187	1.59832	1.78587	2.49482	2.92811	1.42848
1.47917	2.40133			1.47567	0.99269	1.19337	2.48627	2.95738	1.75354	2.24443	3.16477	1.2142
1.57756	1.92779			1.63514	1.00326	0.879008	2.13159	1.84756	0.803242	2.62973	3.3071	1.05601
1.17501	3.09352			0.780834	1.09452	1.18932	2.20644	2.25405	0.785331	2.3304	2.79412	1.24774
1.76311	2.27013			1.20128	1.03411	0.851937	2.27666	2.60988	0.871769	4.33487	2.5892	1.19069
2.05311	1.77323			2.20997	0.884231	0.999432	1.66925	2.67304	1.02913	5.27652	2.82012	2.26121
1.57913	2.54738			1.65028	1.05597	0.996827	1.64476	1.75574	1.03267	5.57984	2.12065	2.4706
3.18652	2.30069			1.33872	0.876134	0.913369	0.932851	2.15652	0.880354	6.67962	2.26438	1.46821
2.8847	3.67627			1.60632	1.08969	0.82977	1.17553	2.67077	0.637175	6.28001	2.09401	1.30363
1.29175	3.7309			1.36408	0.903391	0.882809	0.860905	1.64548	0.6093	6.71773	2.07982	2.28358
0.64753	3.93003			1.59353	1.11108	0.848916	1.13772	1.84499	0.692882	6.07975	2.44158	1.00145
0.975279	3.33406			1.05107	0.809845	0.997113	0.913734	2.99751	1.76518	8.07747	2.23614	1.20772
1.68141	2.49904			1.37989	1.16513	0.882011	1.78013	1.74905	0.795615	9.76859	2.48925	2.00331
2.4208	2.60082			1.14262	1.13481	0.944365	0.942207	1.88189	0.865366	7.65836	2.43499	1.31163
1.74059	3.545			1.57331	1.25534	1.07349	1.57695	1.38968	0.679088	6.1879	1.79541	1.42655
2.19405	2.41621			1.33125	1.14607	0.813752	0.809542	1.07969	0.658415	4.40115	2.21792	1.51578
1.93903	4.29445			1.24083	1.00843	0.840434	0.783993	0.999734	0.619166	3.647	2.51996	1.59668
2.7263	2.55053			1.54302	1.01678	1.05458	1.38126	1.6286	0.99414	2.85497	2.36913	1.72247
2.02731	2.42397			1.31898	0.167258	0.93071	2.21806	1.01992	0.773236	3.98602	3.356	1.67823
2.13504	1.49078			1.77119	0.0785118	0.517174	1.28999	0.934797	0.891392	2.66866	2.59986	1.4546
3.2916	1.78196			1.80935	1.13915	0.936355	1.18541	1.15881	0.859727	2.83669	2.53713	1.41308
3.68807	1.73279			1.3025	0.933475	0.993983	1.08245	1.05804	0.71885	3.8664	3.07988	1.52321
4.36668	1.99534			1.61104	1.06354	0.846845	1.04748	1.05996	1.78903	3.79217	3.10318	1.38023
2.09626	0.687519			1.74242	0.972504	0.935437	0.96426	1.45324	1.67987	2.76352	1.96377	0.830091
2.21983	1.46285			2.62608	1.04205	0.949545	1.17035	0.933192	1.7241	2.60911	1.33467	0.788562
2.53735	2.95794			1.22034	0.996965	1.08507	2.91435	1.07827	2.39816	1.65366	1.64608	0.650237
1.81976	2.79182			1.22073	1.0681	0.935586	2.15347	0.980506	2.21973	1.62391	1.66411	0.788091
2.95299	2.15234			0.327669	0.809997	0.795434	2.24145	1.84979	2.5338	1.6879	2.05551	1.39122
2.52008	1.9613			0.705675	0.839765	1.05063	2.58367	2.73004	2.43187	4.20045	2.62693	0.695468
2.22458	3.31301			2.60958	0.919076	0.829205	1.97192	2.86431	2.55879	3.71734	2.19981	0.680957
3.7943	4.21512			1.49077	1.16565	0.756097	2.51833	2.90196	2.4718	3.52624	3.4976	0.710263
2.76559	1.36495			1.7157	0.764531	0.895925	1.41057	2.53552	2.46588	3.79298	3.21286	0.750069
3.27819	2.24254			2.45873	1.11495	0.984927	1.60123	0.235117	2.46408	6.01227	3.01235	0.677047
1.86998	2.82064			0.571981	1.02598	1.0097	1.33314	0.4101	2.50952	5.78085	2.63352	0.67555
1.17514	0.695974			1.73215	0.939302	1.17519	1.57095	0.662164	2.43105	5.53382	3.41517	0.737142
0.707982	0.684868			2.21709	1.05096	1.03169	1.23077	1.58102	1.6194	6.20813	3.19049	0.198468
1.96437	3.32587			1.63848	0.987122	0.138428	0.833248	0.399647	1.20249	7.10791	3.43842	0.237873
2.74877	4.59127			1.84752	0.971506	1.17624	0.850137	1.45973	1.05787	5.07127	3.1123	0.217894
3.19808	3.72729			1.99693	1.15437	0.957847	1.8063	1.43716	1.15588	4.64677	2.90433	0.587812
2.89953	1.40211			2.00501	1.27822	0.856795	2.15242	1.55979	0.961946	4.73372	2.51638	0.505695
1.35369	3.01751			1.80788	1.57713	0.846582	2.08661	1.29485	1.18487	3.84978	2.39932	0.683152
2.79258	2.09331			1.86485	1.53671	0.882347	0.82886	0.467693	0.783998	3.94014	2.60307	1.17032
3.03598	2.16046			1.24111	1.73745	0.821154	1.23828	0.518686	0.697728	3.35751	2.38265	1.30338
2.63601	1.88774			1.38806	1.32936	0.74596	0.795234	0.551019	0.878555	3.57229	2.60734	1.29043
1.58694	1.25678			1.25188	1.17324	0.891973	0.825276	0.604788	2.08667	3.73272	2.37345	1.24426
2.07121	1.26523			0.194123	1.26866	0.91333	1.148	0.557995	1.84927	2.50138	1.92605	1.08357
2.11256	0.606372			1.04502	1.23874	0.457415	0.901973	1.81461	1.89237	2.37248	2.57546	1.82531
2.76323	0.503117			0.441888	1.44066	1.37341	1.34454	1.16092	2.22002	2.64575	2.59854	2.32518
2.57551	1.35917			1.40388	1.06989	1.29745	0.855362	1.17943	2.31074	3.75171	2.10093	2.48605
2.1831	2.40468			0.496139	1.07466	1.29029	1.90053	0.995598	2.06252	3.96504	1.97412	1.06922
2.18303	3.1048			0.588831	1.06987	1.40038	1.66645	1.45559	2.50377	3.93337	2.99359	1.16918
1.82619	2.35895			0.251138	0.885251	1.5403	0.813845	1.27617	2.17995	3.96502	3.47254	1.18706
2.27317	2.21429			0.754414	0.869963	1.52786	0.229171	1.35905	2.13514	3.94732	3.63512	1.45223
1.82205	1.95716			0.459048	0.814719	1.44883	1.08055	0.941387	2.20718	4.348	4.15141	1.34369
1.49688	2.13103			1.457	0.620632	1.31479	1.08888	1.15733	2.75474	4.20254	3.62581	2.25162
1.9531	4.20855			1.2122	1.44927	1.42602	0.728455	0.950609	2.15076	3.88028	3.19753	2.18829
2.35813	1.7596			1.68203	1.41286	1.40503	0.530047	1.84467	3.33039	4.39968	4.36184	1.94226
2.46965	4.20041			1.65	1.17645	1.29481	1.32161	1.45501	3.17828	4.85512	3.87639	1.58087
1.75168	1.88739			1.348	1.22919	1.37836	1.06126	1.62129	2.80813	4.58032	4.0749	1.42502
2.67784	1.58188			1.59152	1.36795	1.48982	1.27472	1.18801	3.40049	4.71913	3.95154	1.50121
3.69166	3.71637			1.28519	1.13363	1.30131	0.902956	1.43191	3.51698	4.18797	3.96601	1.55481
2.2408	2.9765			1.25047	1.21353	1.4999	0.704808	1.30497	3.55102	2.9138	3.86448	1.26915
2.4096	3.13264			0.992914	1.38993	1.36594	0.798311	0.735246	3.48058	3.2365	4.35837	1.20905
2.11781	2.55592			1.05669	1.32063	1.40953	0.671936	1.27354	3.30697	2.93053	5.03041	1.00497
2.71906	3.43813			1.52994	0.98978	1.26931	1.70982	1.33161	3.147	2.82753	4.20396	0.574681
3.15184	3.29743			1.67539	1.15484	1.22152	1.5111	0.955726	3.2544	4.00319	2.95423	0.632675
2.80357	5.60943			0.598045	1.12293	1.32824	0.559231	1.04349	3.04162	3.83992	3.40054	0.806539
3.21162	3.00583			0.290876	1.24957	1.25763	0.465255	0.982478	3.6342	4.37661	3.11165	0.544287
1.93297	2.93613			0.933432	1.16354	1.20841	1.14053	1.18388	3.16812	4.82085	3.00863	0.60296
2.25484	2.51923			0.5589	1.19574	1.25816	1.51856	1.14398	3.27367	3.39434	3.39921	1.73557
2.56606	3.61948			0.312188	1.03948	1.3259	2.62062	1.45631	2.84292	4.12579	3.34858	0.824633
1.42162	1.12994			0.301856	1.54496	1.36948	2.09753	1.54142	3.09532	4.6217	3.25586	1.40147
1.89279	2.19202			0.661786	1.09928	0.442512	1.51693	1.21932	3.33148	4.62266	3.48723	1.38522
2.37445	1.39026			1.37066	1.31554	0.771927	1.457	1.58872	3.01799	4.4639	3.29406	1.5311
3.05362	0.99884			2.19216	1.01762	1.29164	0.791703	0.90263	3.01983	3.62373	4.63581	1.47295
2.59109	1.61343			2.39635	1.10245	1.20643	0.795806	0.612713	3.03231	2.96305	4.92871	1.51422
3.31868	2.05023			2.17946	1.23124	1.11578	0.758047	0.572551	3.17458	3.13587	4.89269	0.843566
3.00821	1.92789			1.63023	1.02128	1.01876	0.64506	0.741168	2.8332	3.38747	5.19424	0.751326
3.2518	2.05552			1.95569	1.11792	0.808684	0.764133	0.794931	3.23812	4.22374	4.59257	0.73164
3.12002	3.62917			2.22008	1.07509	0.843531	1.10511	0.340056	3.1271	4.16636	3.89189	0.792102
2.8848	1.32711			1.67067	1.13365	1.0875	0.861816	0.504501	3.1935	3.91055	3.4281	0.819058
3.08311	0.800879			1.06458	1.26885	1.09066	0.483232	1.60557	3.42467	3.58878	3.53017	1.43645
3.13344	0.754657			1.65031	1.11331	1.29382	0.795825	1.47002	3.20268	4.00081	3.54629	1.40628
2.87573	0.831012			1.58164	1.20223	1.29535	1.05087	0.539357	3.12152	3.89415	3.54974	1.06312
3.99885	2.49902			1.8989	1.45829	1.18999	0.899572	0.775147	3.11527	3.91331	3.1713	0.891451
4.02954	1.44372			0.941315	1.44005	1.23705	0.84004	1.01871	3.312	4.01254	3.58844	0.708121
3.34225	1.03721			0.954158	1.16113	1.22113	1.17518	1.3739	3.17868	3.95	3.50501	1.68262
3.41169	0.817742			0.836356	1.12056	0.595909	1.55861	2.40087	3.1358	3.90859	2.66305	1.57719
2.10288	1.22826			1.01146	1.1784	1.02325	0.943234	0.408965	3.04403	6.11813	2.67203	1.50082
2.04159	0.478063			0.734768	1.45666	1.21029	0.933892	0.68665	3.18973	4.35208	2.67594	1.22233
2.36801	1.15135			0.96567	1.31439	1.48538	0.988701	1.12624	2.98975	4.3521	2.46424	1.37542
2.15915	2.08214			1.48288	1.37117	1.25428	0.605653	0.505984	3.46659	3.7813	2.53785	2.00543
2.02379	2.82183			0.359314	1.57191	1.3206	0.717579	0.417502	2.1526	3.16515	2.66756	1.94541
2.14148	2.37576			0.674984	1.3991	1.15177	0.991803	0.238004	2.42495	3.13236	2.49374	1.41665
2.71269	0.88856			0.757292	1.21283	1.09681	0.859566	0.869523	2.38937	2.86425	2.5144	1.34785
2.56751	1.34461			1.08593	1.4365	1.41487	0.79265	0.844347	2.33982	2.60443	2.28935	1.12783
2.46126	2.86347			1.1347	1.18973	1.11795	0.921067	0.74736	1.93271	2.60188	2.84037	1.31998
2.60236	3.79313			0.987969	1.49725	0.807238	0.843298	0.822837	1.99016	2.8462	2.37653	0.71953
2.91054	1.41504			0.884001	1.27292	1.00759	0.870854	0.620651	2.18199	3.04656	2.53343	0.687159
4.73342	0.373185			0.549622	1.4431	0.0825031	1.18393	0.821996	2.01067	3.11557	2.5452	0.890136
3.67697	0.717431			0.950521	1.07381	0.800155	0.961257	0.694569	2.29187	2.99505	2.33512	0.931252
2.70396	1.37742			1.13207	1.19847	1.03921	0.678339	0.700219	2.25044	2.83222	2.63335	0.928773
3.10767	0.724326			0.673596	1.53884	1.2491	1.1946	0.621768	2.14063	3.77636	2.94849	0.831265
2.91647	1.6375			1.11295	1.27907	0.703929	0.96749	0.647384	1.90572	3.82666	2.42055	0.840974
2.20534	0.913835			0.914178	1.45486	0.875268	0.98118	0.741146	2.16194	4.02135	2.78295	0.977144
2.69632	1.04352			0.862999	1.42671	1.10381	0.63503	0.507205	1.99352	5.03543	2.84657	0.824522
2.69005	0.716263			0.929743	1.42812	1.21017	1.14087	0.708184	1.96911	3.93473	2.87923	1.01265
3.59598	0.469659			0.571247	1.1837	1.1769	0.160252	0.798465	2.21539	4.16719	3.18876	0.946842
2.63496	2.1106			0.851812	1.2681	1.0535	0.210905	0.770863	1.97249	3.87054	2.93774	0.82095
3.0853	0.868362			0.344737	1.21515	0.858568	1.08076	0.816108	1.74533	3.92101	2.48409	0.871731
2.99901	1.12755			0.997783	0.999774	0.747703	0.957566	1.08204	2.05301	3.80239	2.76401	0.879297
3.62309	1.3754			0.812957	1.02716	0.722177	1.57405	0.728705	1.98338	2.71598	2.99652	0.957283
2.51418	1.1777			0.966654	1.32076	0.646547	1.52206	1.64665	1.70796	2.62165	3.71782	0.890175
3.36254	1.43615			0.865018	1.21556	0.710834	1.4078	1.16005	2.21161	3.62641	3.69661	0.883799
4.74191	1.20158			0.798365	1.30582	0.867877	1.33386	0.836066	2.18357	3.66659	4.05303	1.08584
2.90739	1.93754			0.994018	1.32108	0.555065	1.30642	0.84715	2.06161	5.60294	3.40534	0.986491
1.87275	1.66809			0.252959	1.16393	0.54562	1.49734	0.511669	2.06804	3.55622	3.0356	1.0093
2.33396	2.76214			0.826835	1.09725	0.562568	1.50743	2.36154	2.29822	4.02066	3.25241	1.02178
1.98496	2.50497			0.853054	1.12649	0.530299	2.30684	2.26878	2.27295	3.79286	1.92057	1.05021
1.29644	2.78846			0.806017	1.42315	0.732547	2.10472	1.91831	2.15763	1.08043	1.83365	0.816228
0.782168	3.4954			0.630693	1.09609	0.707182	2.2958	1.84963	2.04333	2.20904	2.3189	0.986761
1.99293	0.699939			1.04394	1.34131	0.563228	2.26943	2.03224	2.47868	2.61297	2.02578	0.773524
2.54764	1.68463			0.887728	1.3002	0.904217	2.28737	1.95906	1.97073	0.965564	1.20901	1.53262
3.57914	2.90091			0.0946447	1.51976	0.621742	1.71931	2.3425	3.01585	1.02695	0.551927	1.49869
3.16147	2.40934			0.705444	1.44881	0.495341	2.17027	1.87587	3.24187	0.920248	0.869181	1.41382
1.7441	2.32084			1.18359	1.27813	0.633603	2.10608	2.24477	3.39064	1.40299	0.92434	0.957689
4.03593	2.00859			1.04908	0.0999769	0.555458	2.02617	2.21452	2.04402	0.889397	0.999898	0.776479
3.5504	0.923163			0.263175	0.34656	0.566395	2.02575	2.14728	2.10866	2.9175	0.846486	0.640916
2.62229	2.81325			0.87078	0.990653	0.611635	2.20403	2.32686	2.01508	3.22535	0.878649	0.754259
1.02318	2.33026			0.49668	0.348199	0.580674	2.17812	1.97135	2.20517	2.16654	1.26943	0.604725
0.926403	1.33123			0.478578	0.23797	0.622437	1.98376	1.87101	1.97666	1.99502	1.48659	0.645618
1.61465	1.4243			0.47541	1.13968	0.513414	2.21314	2.18794	2.41325	1.22051	1.17244	0.714744
0.95454	3.3169			0.696568	1.29852	0.66062	2.19937	1.71932	1.94596	0.91594	1.30917	0.658555
2.16041	3.08842			0.81327	1.36782	0.607483	1.96322	1.7537	2.24677	1.0636	1.33712	0.701449
1.4238	3.58262			0.547536	1.4966	0.483595	1.88901	2.11335	1.74341	2.651	1.65213	0.674055
1.41357	3.83625			0.673273	1.3732	0.362639	2.14134	2.20846	1.93995	2.28632	0.909225	1.56123
1.67363	3.8043			0.877081	0.758258	0.674746	2.16559	2.01792	2.18482	2.01023	1.1421	0.712682
1.87993	1.39779			0.534674	1.24757	0.731985	2.13332	2.12919	1.98069	2.1066	1.11875	0.690276
2.40357	2.2938			0.607686	1.33085	0.647774	2.42501	1.79149	2.32979	1.95278	1.42402	0.626557
0.982877	1.71953			0.945547	1.48124	0.480645	2.0479	1.20619	2.20754	2.3701	1.24939	0.756885
2.45756	1.89084			1.69333	1.25334	0.706414	2.46525	1.09826	2.09983	1.90205	1.11764	0.67266
2.45393	1.89921			0.948333	1.42113	0.751622	1.91819	1.98349	2.25615	0.470933	1.25678	1.53161
1.97426	3.0236			1.11772	1.4862	0.54399	2.22152	1.93233	2.35383	0.517318	1.03633	1.38785
1.05788	2.18995			1.13206	1.51005	0.990085	1.99413	2.10823	2.50268	1.54992	1.0491	1.76114
0.803808	2.49837			1.09547	1.52707	0.981704	3.28696	2.09871	2.07999	1.07894	1.08005	1.43694
0.393954	2.67076			0.518741	1.07246	1.048	2.42589	1.84066	2.28482	3.1354	0.989189	1.58412
0.855556	4.40241			0.86401	1.2396	0.936517	2.46399	2.04376	1.94401	3.29159	1.02197	1.70421
1.4784	2.89			1.27619	1.39904	0.824664	2.00953	1.9887	1.84546	2.91175	0.998405	1.35033
1.05445	2.1808			0.972128	1.51277	0.82813	2.3375	2.19786	2.22036	2.06656	1.33544	0.689663
1.64916	2.42842			0.813492	1.43563	0.744072	1.86099	2.25245	1.81303	3.53633	1.59112	1.60961
1.81928	1.89986			1.33524	1.21481	0.795535	2.1313	2.21149	2.31907	2.9195	1.41061	1.67562
1.18748	2.8735			0.918107	0.728409	0.792461	2.17951	2.01174	2.03609	2.35222	1.0882	1.59809
2.62202	2.0361			0.965291	1.01913	0.710377	2.0736	1.0804	1.96774	1.59171	1.20448	2.48949
1.41218	3.94617			0.393921	1.07399	1.13914	1.1409	3.54574	2.2535	2.06996	1.52118	2.7831
1.12895	2.68658			0.986532	0.385871	0.950629	1.23109	1.77927	1.67959	1.70561	1.0938	1.60852
1.71408	2.47989			0.931722	0.112569	0.755074	1.22408	2.32558	1.96479	1.8397	1.14494	2.86409
2.21366	4.58197			0.97579	0.979156	0.765072	1.31294	3.01935	2.28877	1.54987	1.09721	2.31136
2.20785	1.79695			0.962367	1.14047	0.969276	1.6197	1.96449	2.15566	2.32868	0.972324	2.33851
1.58891	3.244			0.67917	0.789539	1.00704	0.934254	2.25848	1.92969	0.750018	0.865904	2.97718
3.10519	2.92599			0.612259	1.30837	0.820991	1.28292	2.07221	2.98541	0.692344	0.713428	2.28506
1.64028	2.24664			0.926596	1.19783	1.09938	1.74448	2.12032	1.72221	2.1333	0.700726	2.94562
2.17702	1.82846			0.646018	1.15062	0.863841	1.86514	2.21459	2.60939	0.752385	0.934859	3.03362
2.50976	3.49092			0.445817	1.2539	0.882233	1.79782	2.3662	2.45988	1.81589	0.894518	2.91817
1.55261	2.72496			0.546821	0.976066	1.0341	2.04418	1.77986	1.93331	2.10262	0.88948	2.25509
0.983267	1.54746			0.483382	0.950057	0.871969	1.27515	1.84307	2.91647	1.86877	1.41841	2.17152
1.77752	1.24749			0.84177	1.17264	0.903536	1.13017	2.21722	2.31747	3.02969	1.44287	1.38685
0.768415	1.54127			0.899327	0.939234	0.888081	1.4331	1.97185	2.35126	3.67556	1.10651	1.60257
1.95104	2.38011			0.727565	1.21447	1.04994	1.46783	2.40895	2.91861	1.86332	1.25345	0.815458
1.70704	3.88178			0.884915	1.16909	0.508546	1.25629	2.33755	2.00749	1.65081	1.44863	0.608678
2.95062	1.37735			0.666042	1.11881	0.347226	1.26857	2.31454	1.79159	2.83518	1.16272	1.33153
2.83993	1.67748			0.999078	1.11864	0.500089	1.66943	2.33833	2.1319	2.75553	1.06786	0.880535
2.04906	0.795952			0.783532	1.22966	0.530295	1.82234	2.03396	2.21019	1.18118	1.21649	1.40242
2.09278	1.501			0.897006	1.03034	1.0694	1.45443	2.20876	2.14386	0.853291	1.36594	1.48263
1.3195	2.4116			0.996746	1.34183	0.293997	1.09346	2.09292	1.67712	0.84056	1.34317	1.62233
1.77981	2.45864			1.40932	0.674046	1.20555	1.35492	1.66518	1.92545	0.904956	0.863297	1.4076
1.85654	2.74975			1.07011	1.27599	1.23289	1.46567	2.00641	1.72468	1.10712	0.892712	1.45819
3.62609	1.9535			1.14387	1.20624	1.07275	0.538683	2.00398	2.09712	2.25592	0.873604	1.46704
2.7609	2.51678			0.947411	0.94524	1.17689	1.06384	2.0364	2.19433	2.21777	0.77682	1.59727
1.67398	1.75009			0.885866	1.35684	0.963379	1.05482	1.83025	1.97902	2.58001	0.998769	1.53969
0.940527	1.4857			1.1637	1.60291	0.990132	1.81794	1.2883	1.81745	1.71211	0.937986	1.52787
1.76937	1.97959			0.754262	0.620664	1.06704	1.77131	0.908886	2.82187	1.95248	1.41386	1.36843
0.606896	2.76712			0.712886	0.812729	1.00276	1.41688	0.915938	1.79952	3.24045	1.61286	1.46788
1.25999	2.35185			0.927117	0.584868	1.10611	1.56633	0.946361	1.76027	3.56764	1.58469	1.11095
1.93995	2.04702			0.954299	1.02229	0.985395	1.49181	1.13829	1.62683	4.85204	1.49394	1.43187
2.40505	2.65416			0.882498	0.662143	0.9466	1.33056	1.06768	2.07295	4.80391	1.47178	1.33654
2.10824	1.47013			0.995867	0.979151	1.00187	1.52946	0.864142	1.85917	3.94206	1.33524	1.48414
2.6125	2.53035			1.05058	0.539572	0.939698	1.45312	1.16017	1.71784	2.80441	1.63654	1.35415
1.67342	1.60799			1.18661	0.608862	1.1297	0.672948	0.343678	1.98109	2.76303	2.08428	1.36019
1.30496	1.54847			0.706058	0.439068	0.939579	0.860785	0.46629	1.69738	2.65974	1.50505	1.41955
2.16612	1.89063			0.980945	0.229937	1.29832	0.526549	0.332532	1.78233	4.18027	1.40609	1.42946
1.23016	3.69865			1.11386	0.383981	1.03395	0.501187	0.0988195	2.70021	3.39316	2.48318	1.45827
2.54134	2.43395			1.17584	0.537219	1.01711	0.912913	1.02075	3.87327	3.49135	2.23555	1.48241
1.30595	2.95511			0.976669	0.997308	1.01525	0.578452	1.14699	3.85375	3.13635	1.96143	1.46092
1.45294	3.03303			0.892308	0.822352	1.05061	0.574394	1.02533	3.7663	2.92692	1.91542	1.52272
1.87088	2.237			0.353463	0.723377	0.846602	0.709355	1.37032	0.516776	3.25979	1.77539	1.48098
3.02653	2.4202			1.11593	0.599281	1.08135	1.63528	1.34078	0.588301	2.01359	1.7459	1.50143
2.23501	1.37586			1.13881	0.697258	1.01775	1.21775	0.884744	0.617697	0.965585	2.11389	0.672432
2.80108	3.1542			1.07356	0.466063	1.09157	2.16234	0.630217	0.736191	2.93791	1.529	1.36483
4.72213	2.64769			1.22022	0.402543	1.02174	2.17131	2.06953	0.581758	4.09767	1.49253	1.33085
2.25293	2.00638			1.21163	0.800391	0.900824	1.59823	1.35491	0.745895	3.03869	1.58954	1.39239
2.15329	1.62555			1.14666	0.855649	1.09138	1.52527	0.992628	0.626418	3.0345	2.03865	1.26821
3.16582	1.30288			0.973352	1.25067	0.859901	1.51968	0.748385	0.579775	3.6822	1.92181	1.56079
2.12075	2.00103			1.27417	0.754963	0.95966	1.43909	0.764282	0.759271	3.75513	1.64371	1.20939
3.66974	1.06589			0.229219	1.44703	1.07887	1.12175	1.04271	0.790906	3.82807	1.62642	1.35284
2.80549	1.79528			0.235352	0.634838	0.824755	1.04875	0.84363	1.21596	4.27456	2.16529	1.47205
2.65029	1.65801			1.06534	0.323736	0.874354	1.04128	0.90383	0.642802	2.78185	2.24147	1.30047
2.67272	2.8266			1.01819	0.246397	1.04378	1.53808	0.837081	1.48288	3.57994	1.73959	1.28324
3.06614	2.97124			1.21143	0.376366	1.03517	1.35829	1.1088	0.647097	4.63999	1.78652	1.62575
3.84778	2.55185			1.03507	0.520065	1.01385	1.21879	0.868785	0.527916	3.74302	1.8178	1.52984
4.41058	2.76763			0.816933	0.541699	0.919147	1.33774	1.09586	0.547546	3.00596	1.77284	1.411
3.15813	2.02227			1.00144	0.439264	1.03333	2.23438	0.72054	0.167367	2.43348	1.56205	1.4209
3.30752	1.85001			1.06886	0.408314	0.915227	2.00679	1.0137	1.1919	2.74508	1.13699	1.30807
4.47609	1.38971			1.23938	0.267842	0.837018	2.01214	0.935476	1.14604	3.41182	1.8017	1.37383
4.83973	1.67446			1.08078	0.632038	0.695432	1.41978	0.879119	0.854765	3.0029	1.51081	1.36236
6.44272	1.31341			0.991377	0.779901	1.04072	1.75982	0.617203	1.04589	3.40942	1.44162	1.51447
4.59888	0.79078			1.02633	0.759601	0.819183	1.1601	1.1494	1.04212	3.30051	1.8476	1.35294
4.56026	1.5144			0.905454	0.319724	0.832819	1.44967	1.34672	0.562328	3.48564	2.18897	0.541279
3.13644	1.8794			1.0376	0.355918	0.818407	0.935944	1.53196	0.52389	3.48417	1.62462	0.552598
4.60917	0.597217			0.48838	0.586633	0.829995	1.29538	1.00128	0.75638	3.73871	1.67791	0.481214
6.31416	1.10666			0.917076	0.677505	1.24172	0.95309	0.935235	0.87832	3.44809	0.916083	0.473068
5.06494	1.0418			0.32813	0.819881	1.03937	1.1553	1.0998	1.17152	2.59961	2.16077	0.462924
1.70962	1.48792			0.276517	0.670848	0.964502	2.03656	0.9854	0.660753	3.51581	1.03799	0.466035
2.73101	0.55927			0.421426	0.916712	0.933927	1.07109	1.27428	1.06757	3.84614	2.07017	0.366809
2.8489	1.06293			0.888514	0.416983	1.16663	0.868344	0.93651	0.779476	2.96147	2.00998	0.51607
3.03413	1.41495			0.699721	0.506344	1.04234	1.27934	1.1356	0.630066	3.12882	2.56261	0.61817
4.44231	0.897013			0.403584	0.715686	0.980085	0.89762	1.13143	0.837055	2.31044	2.66412	0.286095
5.07341	1.91552			0.18657	1.15184	0.922835	1.02191	1.07863	0.633895	1.71721	2.67833	0.416522
2.13989	0.726195			0.792131	0.832527	0.797952	0.965662	1.18642	0.822001	1.5404	1.98977	0.540567
2.18209	0.398738			0.879727	1.02114	1.32943	1.07454	1.13065	0.907071	1.59092	2.11685	0.748021
1.6236	1.50651			0.714325	1.33421	1.02881	0.943815	1.06442	0.701794	1.54519	2.42701	0.611964
1.95916	0.628812			0.802888	0.862767	1.33404	1.97835	0.952445	0.839817	2.4196	2.06904	0.795577
4.06988	1.12653			0.804098	1.03606	1.16391	1.04437	0.159362	1.03797	2.45425	1.98275	0.810957
2.76769	0.540124			1.73762	0.862159	0.791932	1.11515	0.56822	0.745336	2.78128	1.99221	0.489225
1.92821	1.19679			0.849062	0.868222	0.685368	1.20255	0.64749	0.578916	2.90694	2.21369	0.923435
2.8948	1.12838			0.766234	0.608227	1.0479	0.862933	0.967913	0.603749	3.31927	2.47195	0.646176
2.81854	1.89532			1.21347	0.685685	0.938618	1.13379	0.974867	0.80627	2.49736	3.17168	0.723035
3.73148	1.39627			1.29474	1.63571	0.859666	1.71145	0.701251	0.810963	3.29618	2.83316	0.770739
2.85078	1.50906			1.31844	0.990989	0.979904	0.773046	0.561101	0.793761	2.76713	2.3843	0.663564
3.18823	2.16003			1.15138	1.09167	0.840617	0.974217	0.708434	1.15614	2.7153	2.51433	0.655311
1.35367	1.93782			1.49818	1.03689	1.04859	1.62787	0.763588	1.30438	2.80755	2.81237	0.701134
3.46591	2.02538			1.17775	1.35559	1.03509	1.21212	0.608745	2.06958	5.66393	3.12283	0.807123
1.87569	1.72686			1.2724	1.13895	0.967969	0.575909	1.02436	1.43195	4.15818	2.68414	0.547966
1.86614	2.74896			0.826879	1.01409	0.816836	1.23154	0.868246	1.50627	3.96496	2.8625	0.682103
2.80275	2.21328			0.877415	0.568333	0.681032	0.769392	0.636036	1.53391	2.31234	3.00779	0.708076
2.04702	2.14085			0.876866	0.828259	0.885784	0.96573	0.623691	1.47139	2.74564	2.38642	0.598165
2.10143	3.24869			0.873057	0.640909	0.738322	0.696898	0.570901	1.62441	3.76069	2.46459	0.58208
0.625371	1.92109			0.867175	0.644158	0.614664	1.68375	0.805444	1.98001	3.27815	2.61039	0.730014
1.37161	0.898721			1.06344	0.788394	0.67312	1.47811	1.01079	1.67757	2.95888	2.29516	0.484799
1.94161	1.27771			1.06871	0.536066	0.680683	1.35175	1.04052	1.69992	3.80107	2.19888	0.53625
1.13506	1.11635			0.817621	0.735488	0.698024	0.958649	0.854655	1.90729	4.67436	1.94808	0.765525
2.98038	1.40194			0.875247	0.716922	0.924756	1.28823	0.982047	1.55186	2.93857	2.15949	0.591222
1.42413	1.74126			1.98276	0.733935	0.808369	1.02552	0.99201	1.70586	2.02135	2.2459	0.499676
1.61754	1.51805			1.19701	1.41798	0.735006	1.00983	0.973073	1.64002	1.9981	2.03301	0.620521
3.20149	0.711583			2.04365	0.817419	1.09419	1.20898	0.653402	1.69989	2.70361	2.28824	0.641689
1.64177	0.5668			1.07905	0.698865	0.807796	1.36415	0.834172	1.67032	3.01508	2.59398	0.740944
2.38017	1.77928			1.16712	0.513983	0.686659	1.03448	1.01953	1.48202	3.79771	2.22662	0.617834
3.13647	0.426553			0.935707	0.533381	1.04797	1.57246	0.949694	1.5956	2.9986	2.36983	0.574289
3.90015	0.750979			0.954209	0.363402	0.702227	0.978562	0.649726	1.75427	2.51196	2.63196	0.566112
1.55604	0.735444			0.823284	0.753206	0.709652	1.02914	0.496541	0.855766	4.60291	2.08846	1.43684
2.07643	1.26702			0.693357	2.1186	0.98688	0.976774	1.1088	1.10679	5.94659	2.29627	1.54069
2.95128	0.81899			0.978241	0.880705	0.802056	1.04917	0.760187	0.640497	5.81367	2.40338	1.45202
1.25164	0.993185			0.813542	1.43785	0.900123	0.789973	0.963155	0.79626	5.60248	2.73405	1.42611
1.5047	1.3113			1.0502	0.943209	0.569572	0.965909	1.06725	1.55071	5.19454	2.51788	1.37533
0.796802	1.18044			0.731405	1.01355	0.90616	1.49573	0.936519	1.34507	4.67401	2.5562	1.38789
1.41078	0.885416			1.02162	0.675148	0.759868	0.671053	1.07332	1.15367	6.02395	2.36713	1.66045
1.04874	1.52457			1.20516	1.36216	0.741161	0.832792	0.908001	1.32394	4.34443	2.75937	1.44434
0.450547	0.638289			0.825223	0.902563	1.15225	0.640385	0.809401	1.22659	4.37886	4.02554	1.49162
0.678724	1.69035			1.02391	0.905241	0.989421	0.99971	0.926959	1.14827	4.9231	3.22583	1.46266
0.952542	1.89963			0.740515	1.03393	0.706812	0.811196	0.622932	0.883372	3.69314	3.32973	1.40881
1.03091	1.53303			1.06423	0.93513	0.870686	0.934105	0.888112	1.1794	3.03808	1.49017	1.50512
1.24071	2.22226			1.06077	1.05939	0.740902	1.83955	0.811662	1.16396	8.03094	1.26999	1.29042
1.26864	1.70062			1.03501	0.75516	1.07936	1.87958	0.796219	1.26252	6.23295	1.25879	1.73616
0.828807	2.12335			1.14724	1.28566	1.29527	1.32486	0.697894	1.01356	6.56582	1.4775	1.25428
1.84325	1.34367			0.869217	0.895817	1.06271	1.63225	0.525229	0.411091	6.36237	1.74389	0.948284
1.30638	2.45364			0.922111	0.889076	1.06532	0.690168	1.94264	0.419114	6.88977	1.84568	0.582122
2.36852	2.19349			0.606378	1.3926	0.622602	1.22008	0.886252	1.02253	6.38464	1.49965	0.732713
0.697792	2.7174			0.228162	0.73435	1.12079	0.531836	0.672393	0.573744	6.57214	1.82556	0.753566
0.682876	1.52577			0.105934	1.01615	1.1291	1.14275	0.816551	1.87815	9.06772	0.996796	0.541522
1.62452	1.82289			1.12259	1.20915	1.34393	0.651734	0.55172	2.81694	7.2724	0.806782	1.3146
1.42981	2.17734			1.11186	1.42549	1.09835	0.840414	0.566578	2.9452	5.34052	1.35255	0.633561
3.12222	1.38319			1.27495	0.657057	1.10992	1.37494	0.874026	2.91932	6.48318	0.839255	0.725265
1.05445	1.01291			1.77105	0.732078	1.11017	1.42667	0.668559	2.7106	7.1903	0.666952	0.817934
1.15103	1.95923			1.19668	0.947497	1.09219	0.70328	0.612553	2.75586	7.20013	0.811457	1.01083
0.358198	1.58301			1.15367	0.902762	1.17736	0.662708	0.873895	2.82039	7.22041	0.932671	0.756923
1.74945	1.40107			0.993221	1.18845	0.579177	1.0715	1.04635	2.44667	7.14657	0.946072	0.754324
2.02387	1.37695			1.42531	0.845434	0.895588	0.588218	1.01765	1.70971	5.6663	0.847543	0.838294
0.664975	1.55792			1.11321	0.786136	1.20445	0.710586	0.999139	2.20702	5.82334	0.937014	2.77274
0.582342	1.74527			0.86928	0.902071	1.13448	0.85114	0.9149	2.46083	5.97808	2.17392	2.74217
0.667991	1.00021			1.27115	0.616353	1.17622	1.65688	0.986855	1.44026	6.51084	1.85005	2.64735
0.658805	1.39585			0.0899132	0.831915	1.24804	1.85499	1.00676	1.55451	6.4134	1.46047	2.6204
7.4775	2.09009			0.64882	0.506327	1.14189	2.06508	1.02551	1.21185	6.15921	0.821252	1.9243
0.950986	2.18181			1.06239	0.796695	1.15322	2.03921	1.04406	1.34697	5.79741	0.716937	1.03644
0.616706	2.38356			0.889954	0.653548	1.01731	2.48612	1.16217	1.69987	7.17895	0.693528	1.10328
0.888931	2.39207			1.02397	0.55026	1.05049	2.12612	0.730669	1.28072	7.6013	1.49338	1.70699
0.972839	2.60745			1.08511	0.223374	1.24697	1.66922	1.33076	1.29024	8.19937	1.62488	0.708239
0.697491	1.86573			1.08812	0.565581	0.666736	1.72108	0.918041	1.25224	8.69149	1.0839	0.91919
0.656954	1.58401			1.19647	0.349214	1.31775	1.94333	0.811155	1.19875	9.58123	1.00481	0.898982
1.79724	2.13753			0.96495	0.389062	0.946285	2.59129	0.815456	1.2936	9.45988	0.938385	0.684019
0.933291	2.53			0.87605	0.636238	0.152948	2.36017	0.818303	1.28552	9.30717	0.815997	0.827233
0.52246	2.93261			1.35178	0.511235	1.28682	2.73557	0.63791	1.44529	8.68447	1.11256	0.977071
0.988296	1.92937			1.12257	0.719975	1.0876	0.811013	0.828316	1.06649	9.34217	0.447121	0.836048
1.09267	1.50843			1.01594	0.792726	1.07757	0.723056	0.869456	1.45345	9.94273	1.20937	0.673557
1.18322	2.17731			1.04097	0.752189	1.24786	0.711501	0.857288	1.42865	10.2536	0.133883	0.647521
0.783416	2.25259			1.27291	0.488078	0.900576	1.1003	0.80124	1.34892	9.90533	0.331308	0.667513
1.3986	1.4031			1.23723	0.724266	1.00313	1.23489	1.17617	1.36473	9.62368	0.544093	0.574229
1.22684	2.21269			1.05776	0.401947	0.932456	1.08888	0.792939	0.683576	10.1481	0.686319	0.781437
1.52824	2.96496			1.1457	1.18138	1.15853	1.19646	1.42819	0.604674	10.0315	1.09861	0.77836
0.482383	2.36987			1.08467	1.09556	1.22931	0.672071	0.783755	0.697818	8.96984	0.586517	0.711309
0.847346	1.88419			1.02195	0.870529	0.912546	1.5692	0.746595	0.687569	8.01012	0.518502	0.774013
1.19908	3.17104			0.985245	0.843762	1.11669	1.38894	0.677813	0.665602	8.11736	0.693341	0.727049
1.17695	3.04075			1.20268	0.941105	1.60534	1.36449	0.625241	0.574819	7.62943	0.462062	0.742625
0.549304	2.9623			0.977633	0.541718	1.85316	0.377808	0.423206	0.805801	7.77599	0.837709	0.608077
0.394455	3.11418			1.21267	1.61417	1.07695	1.76446	1.25529	1.05963	7.71229	0.399549	0.674042
0.970485	2.70427			1.29957	1.42341	1.37767	1.74167	0.82199	0.601716	7.16552	0.487593	2.19517
0.852511	3.04895			0.885836	1.78699	0.901953	1.65706	0.642997	0.808651	8.53143	0.740139	2.10788
0.408388	2.20908			0.938243	1.66715	0.774877	2.10446	1.0532	0.765029	8.55266	0.727016	2.68067
44.5795	2.84107			0.986194	1.49832	1.08671	1.63915	0.894802	0.724517	9.6978	1.59417	3.18631
0.463752	3.41483			0.891785	1.30354	1.25328	1.65504	0.717471	1.18702	8.01967	0.405821	3.13683
0.760473	1.71535			1.09459	1.38058	0.937795	1.52041	1.34006	0.617356	8.00378	0.243473	2.47327
0.452981	3.03115			1.20667	2.02357	1.39284	1.28771	0.628643	0.853311	6.64166	0.348446	2.49074
1.61762	2.62327			2.17068	0.997788	0.999873	1.47143	0.798504	0.548559	7.03191	0.854471	3.17335
0.878708	2.91678			1.16798	1.09039	1.62932	1.61372	0.822768	0.771996	7.58264	0.5404	3.08221
1.38712	2.70562			1.304	1.3035	0.469278	1.96466	1.49407	0.620686	7.26324	0.623001	3.05368
1.84396	3.24077			1.12933	1.25758	1.14004	1.65608	0.925178	0.628786	7.15263	1.02016	4.01961
1.15595	2.71836			1.05176	1.29127	1.07022	1.69767	0.904073	0.61789	6.85172	0.574109	3.08794
0.747825	2.08789			0.97833	1.48393	1.5529	1.44656	0.938574	0.981401	6.61551	1.31074	2.25192
0.716455	2.56458			1.12764	1.25857	0.631594	1.51048	0.854995	0.545634	7.03042	1.0957	3.59097
0.957589	3.53311			1.20684	1.46659	0.704578	1.46835	1.18176	0.47483	6.16856	0.889001	3.37976
1.71986	3.90876			1.24588	0.919154	1.01169	1.48008	0.761977	0.605872	6.15094	1.09635	1.70793
0.563224	3.12845			1.16152	1.48046	1.1157	1.39024	1.06262	0.680176	6.37144	1.15391	0.739174
2.46685	3.39145			1.1276	0.97907	1.61807	1.82265	0.965691	1.35135	7.58064	1.23745	0.920894
1.53052	3.32287			1.42455	1.06945	1.61953	1.26335	0.706882	1.50231	5.42843	1.39595	0.826306
0.84773	3.11841			0.938361	0.948349	1.23549	0.6459	0.851387	0.770249	5.34206	0.904247	0.827405
1.69711	2.91996			1.26815	0.982832	1.12801	0.948018	0.798202	0.760383	6.43314	0.970988	0.815389
2.18344	3.37806			1.07228	0.946167	1.18465	0.745471	0.668356	0.710072	5.64566	0.736285	0.884689
2.60597	2.81201			0.986038	1.19903	1.02418	0.98676	1.26741	0.91516	7.23112	0.541761	1.02381
1.19873	3.46736			1.15279	1.27542	1.38274	1.08604	0.796049	0.604217	5.91874	0.543343	1.00038
2.7961	3.41225			0.86391	1.19657	1.0268	1.72674	0.796609	0.724343	5.72149	0.667869	1.0565
1.95042	3.28775			1.13964	1.09397	1.13778	0.938262	1.05859	0.657615	5.62343	0.591868	1.15142
4.2862	3.52334			1.16173	1.03852	0.994773	1.66696	0.828117	0.600487	5.09152	0.854839	1.02886
0.660168	3.05166			0.882739	1.19368	1.15079	0.633159	1.09757	0.634583	5.58781	1.44364	0.900959
1.60341	2.57094			0.599735	1.23026	1.00871	0.791543	0.818612	1.21148	6.40461	1.55244	0.958678
0.993706	2.83632			1.39719	1.18043	0.916027	0.759518	0.747569	1.28806	6.67998	1.42729	0.811837
0.990158	2.44893			1.38419	1.17816	0.844797	0.654067	0.600351	1.19183	7.78262	1.60068	0.936657
0.508178	2.79673			1.22578	1.36804	0.929726	0.928718	0.642998	1.34992	7.64235	1.12722	0.814818
1.76623	1.52365			1.22208	1.63955	1.41099	0.690015	0.707449	1.39622	7.09967	1.59915	0.848889
0.965558	1.30331			1.53175	1.00238	0.901117	0.723633	0.8737	1.01044	6.99523	1.05023	0.898401
1.65684	1.81471			1.09722	1.04187	1.4052	0.618923	0.808314	0.663212	5.81778	0.772538	0.773477
1.33952	2.28776			1.12533	0.876843	0.877822	1.37846	0.821062	0.95085	7.54535	1.30447	0.937095
1.553	2.62119			1.35295	1.16922	0.877645	1.34725	0.758757	0.552966	6.703	0.771737	1.47236
0.766488	2.25978			0.952811	0.970591	1.61925	0.749223	0.554341	0.816505	7.91016	1.36988	0.755519
1.91841	3.02462			1.44315	1.57255	1.33724	0.704804	0.818649	0.633923	9.7247	1.17624	0.979119
1.07919	2.55971			1.38486	1.56742	1.53868	0.722564	0.920799	0.651371	7.65417	0.834116	0.867359
1.14006	1.63342			1.46369	1.15886	0.95898	1.01068	0.880853	0.784675	7.45491	1.19895	0.778848
1.09021	1.00561			0.962437	1.34106	1.44294	1.15468	0.857026	0.738111	7.42454	0.909988	0.866631
2.79653	2.00222			1.04547	1.3819	0.987817	1.11788	0.827628	0.529311	8.19511	0.68503	0.886331
1.55403	3.50083			1.03262	1.20106	2.03141	0.974124	1.10576	0.638319	8.52962	0.811324	0.960305
1.41999	1.29619			1.002	1.65765	1.46743	1.03533	0.532063	0.735905	9.74536	0.734162	0.830039
1.76274	1.16153			0.983926	1.781	2.08059	0.688522	1.30268	0.521227	8.76585	0.691685	0.741573
2.60218	2.76144			1.07049	1.2751	1.24664	0.965738	0.991164	0.973173	7.86099	0.796435	0.909175
1.45238	2.49124			1.05922	1.57015	1.79157	0.571667	1.01519	0.735615	7.8932	0.665504	0.808652
0.597147	2.5018			0.973373	1.12499	1.50716	0.481055	1.04489	1.21737	7.13188	0.825118	0.783103
1.68446	1.19218			1.24466	2.31915	0.731184	0.459211	1.08953	0.90459	8.53763	0.67656	0.821165
1.95005	1.92793			1.39299	1.11715	0.917636	0.621818	1.03113	1.73877	7.74583	0.493364	0.840855
1.09717	2.51748			0.978853	1.16291	0.693442	0.814887	1.07741	1.38219	7.12042	0.834363	0.793105
1.91307	1.61454			1.0626	1.07184	0.827466	0.907999	0.923463	1.33136	7.28341	0.648504	0.739417
2.01611	1.77119			1.17358	1.49358	1.08264	1.00609	0.943187	1.61301	7.75538	1.7192	0.592867
2.25413	2.55734			1.03776	1.3134	1.23027	0.556716	0.769317	1.5339	8.66912	1.85076	0.72472
2.61635	1.88578			1.0924	1.27663	1.05026	1.23406	0.920675	1.42385	8.20763	3.32265	0.619858
2.53725	2.85036			0.974301	1.26679	1.07384	1.28891	0.968746	1.41381	8.23087	2.06261	0.707133
2.33457	0.372843			0.904092	1.81199	0.738889	0.683155	0.644933	1.51684	7.86341	1.49347	0.814603
1.41498	1.30568			1.05801	2.59669	0.770749	0.598615	0.817806	2.39138	6.65407	1.53344	0.688444
2.48842	1.62806			0.930582	1.06267	1.26957	0.823533	0.935867	2.21568	6.48051	1.67008	0.811221
2.24539	1.33215			1.24967	1.00525	0.891438	0.558388	0.652243	2.07074	6.3634	2.54597	0.844563
1.33822	2.82014			0.979475	1.2905	1.12438	0.825708	0.89885	1.58322	5.97425	2.876	0.248395
1.50889	3.51463			0.964103	1.35756	0.847401	0.879212	0.758944	1.46709	5.98224	3.07206	0.134433
3.46676	1.68321			0.985867	1.44912	1.30713	0.721596	0.556037	1.60359	6.21581	1.83296	0.681345
1.67026	1.59136			1.27686	1.54744	1.32097	0.574912	0.70335	1.36679	6.28202	1.28298	0.809366
2.26798	1.0194			1.07369	2.24645	0.911871	0.500012	1.11771	1.3281	6.21699	1.45687	0.670392
2.60369	2.66853			1.09047	2.28247	1.22279	0.680362	0.765868	0.777034	6.14255	2.2564	0.880824
3.79202	1.31497			0.830702	1.32134	0.892592	0.626376	1.72068	0.827204	6.66173	2.36001	1.87858
3.85477	2.37107			0.972193	1.15755	1.39626	0.753291	1.69119	0.857879	6.61271	2.33943	1.51251
1.57989	1.13314			1.26888	1.50588	0.949173	0.766707	1.95486	0.516015	7.63547	3.20519	0.765479
1.28064	0.52126			0.99179	1.4972	0.900416	0.78071	1.63635	2.61556	7.0357	3.08034	0.931814
2.57876	1.37999			0.782103	2.0993	1.03457	0.559965	1.9934	2.84738	8.42098	2.5903	1.02443
5.37687	0.691251			0.419416	1.60846	0.90716	0.649749	1.79248	2.97243	7.38801	2.01398	0.83018
3.17222	1.81614			0.196793	1.87423	0.61647	0.484628	0.703376	2.49768	6.26577	2.55875	0.895292
3.47681	1.65448			1.32116	1.80815	0.573959	1.14837	1.35515	1.73956	6.43566	1.17377	0.870244
3.63624	1.54728			0.95373	1.81633	1.05556	0.669892	0.935713	1.78908	6.5431	1.86432	0.738372
2.17001	1.14906			0.856725	1.78441	0.962263	0.555033	1.10112	1.75362	6.80881	2.10776	0.711049
2.33716	0.991126			0.715882	1.65642	0.962442	0.985389	0.961784	1.77572	6.38356	4.03768	0.64693
2.79116	1.03006			1.40526	1.32058	0.445479	1.40071	1.21952	1.54252	6.55551	1.4631	0.78349
1.14176	0.704774			0.850116	1.08648	0.864652	0.617391	2.2828	1.65859	6.54176	1.92208	0.983922
2.77406	0.883703			1.07309	1.47857	0.469888	1.2031	1.68136	1.765	6.52112	1.0565	0.760362
1.63254	2.27397			0.936396	1.4098	0.491255	1.06555	1.0158	1.78378	6.52206	0.598638	0.794937
2.54484	1.71665			0.887725	1.57304	0.846326	0.731477	1.72372	1.68992	6.65086	1.53821	0.874201
2.0823	1.61476			0.850371	1.11475	1.00147	1.02677	2.07317	0.685715	6.43834	1.18629	0.854435
3.59838	0.959623			0.431635	1.69933	0.543074	1.54581	1.73691	0.99961	6.90451	1.38348	0.956817
3.6767	2.79736			0.738939	1.34215	1.07856	0.865026	1.00239	1.07411	6.61217	1.91978	1.48169
1.146	3.28201			0.88596	1.33004	0.572113	1.0463	1.07194	1.01792	6.47636	2.17997	1.71163
1.53114	1.17167			0.746923	1.44145	0.516812	0.937205	1.28719	0.853011	6.21589	2.37336	0.782478
1.76555	2.19978			0.672979	1.82067	1.17549	1.01637	1.10202	1.20778	6.18757	3.57049	1.28511
1.22901	3.0433			0.900408	1.17838	0.740421	0.616616	1.35004	0.859989	6.6391	4.05174	0.807848
0.853774	3.23487			0.957432	1.46206	0.580764	0.630761	1.38266	1.06591	4.49026	3.91177	0.860764
1.49802	2.71208			0.958509	1.04636	1.58292	0.722967	1.38692	0.763856	4.60548	3.57091	0.729891
1.91353	3.02011			1.12405	1.26986	1.40723	1.02335	2.07448	0.674995	4.71192	3.80337	0.776484
1.49855	1.93828			0.256988	1.41557	1.49645	0.560814	0.879348	0.66625	5.61031	4.46308	0.831637
1.31124	2.61349			1.02176	0.91581	1.54275	0.631907	0.429124	1.69718	6.00156	4.06549	0.841783
1.73978	1.42034			0.918595	1.21065	0.942395	0.597238	0.140986	1.6479	4.48513	4.32524	0.790554
0.678023	2.68283			0.872724	1.54275	1.399	0.628696	1.22607	1.94183	4.72341	4.32463	0.832452
2.1879	1.52886			1.06431	1.47592	0.651552	0.647135	0.576773	1.57088	4.34845	4.23583	0.770659
2.09611	2.45835			1.26277	1.47475	0.43005	0.903406	1.17387	1.56628	4.65786	4.01666	0.849647
1.59218	2.53811			0.0895374	1.26654	1.03969	0.608988	0.49925	1.33097	4.37034	4.01478	0.772206
2.4972	3.55979			0.858098	1.14098	1.01692	0.614838	0.727713	1.59541	4.68702	3.23358	0.854451
0.679056	3.02808			1.07663	1.15199	0.805754	0.95955	0.995918	1.73472	4.28056	3.04055	0.805414
1.5293	2.77064			1.0863	1.19639	2.25075	0.44003	0.930129	1.26921	3.73756	1.36799	0.790662
1.46363	3.32973			1.14503	1.53908	1.0504	0.862462	0.634313	1.95135	3.87403	1.71201	0.97034
1.85558	2.72988			1.07652	1.35135	0.156489	0.535175	1.47568	1.86612	3.31644	1.86627	0.861474
2.10146	3.33785			0.924712	1.42575	1.12562	0.342994	0.614394	1.73148	3.68406	1.10769	0.821777
1.11353	2.1013			1.03657	1.22504	1.24382	1.30501	1.29459	1.80042	3.73229	0.931911	0.921326
1.73446	3.55965			1.44496	1.35798	1.54658	0.595243	2.08476	1.91173	3.45991	1.25947	0.703391
2.24929	3.59538			1.48567	1.52707	1.48734	0.838443	2.09912	1.78514	9.33111	0.460065	0.862515
1.41734	2.17948			1.1486	1.16154	1.52135	0.782825	2.63231	2.02948	10.7768	0.725469	0.864262
1.78879	4.62783			1.26838	1.41432	1.67266	0.919853	1.69904	1.81459	9.51185	1.13745	0.810609
1.56959	3.35354			1.59678	1.15601	0.246704	0.833431	2.07949	1.64528	11.3845	0.214543	0.673653
0.86521	2.97664			1.7089	1.83771	0.492075	1.30287	2.06774	1.76082	10.9614	2.45267	0.74137
1.41869	2.99421			1.09081	2.05351	0.155661	0.621456	2.11618	1.70864	8.57449	1.91512	0.838393
2.7342	2.13917			1.29788	1.44242	1.74634	1.02748	1.89214	1.63089	9.25292	2.56447	0.914882
3.29483	2.77355			1.43231	1.30284	1.524	0.75419	2.30213	1.86296	9.42049	2.33833	0.656601
1.00606	1.55413			1.34634	1.1716	1.05354	1.11328	1.52657	1.53332	8.70853	1.27139	0.948235
2.23385	0.964077			1.57266	1.31759	1.10094	0.847551	1.89651	1.87524	6.95942	1.31276	0.802019
1.3876	1.19241			1.69218	1.15121	1.31382	0.75916	1.99574	1.99566	7.39188	1.61226	0.712502
2.85078	0.876495			0.643685	1.84184	0.871937	1.69957	1.3354	1.7923	7.83763	0.448365	0.816256
2.59954	1.50471			0.489074	1.44381	1.24408	0.780306	1.8274	2.09738	11.3433	1.16817	0.85468
2.64489	0.34509			1.02202	1.50624	0.773144	0.825978	0.844178	0.899432	9.74902	1.33428	0.850519
0.773591	2.09907			0.671763	1.62718	0.854063	0.527182	0.888865	2.40189	11.2755	1.1317	0.790132
2.17497	1.04138			0.544762	1.27096	0.734643	0.771587	0.88917	1.99917	8.08507	2.34996	0.729096
2.68774	0.582453			1.00607	1.10247	0.857012	1.01378	1.88086	2.20103	9.64698	2.19511	0.579263
0.580302	0.89199			1.25337	2.02333	1.30753	0.788469	2.31395	2.18228	8.14722	1.43645	0.678368
1.13028	0.56465			0.737069	1.89434	1.6504	0.839578	1.99993	1.77544	7.17692	1.03648	0.731448
2.50213	1.46951			0.673162	1.66017	1.40758	0.496017	1.81182	1.96821	6.82156	0.945886	0.568456
2.04675	1.08457			0.697794	1.39312	1.28726	0.918533	1.78926	1.74108	6.09846	0.65389	0.707973
0.885332	0.400183			0.729122	1.78436	1.2848	0.618606	1.82158	1.75374	7.11878	1.41711	0.704156
4.39857	2.513			0.223263	1.83924	1.28222	0.775455	1.79196	1.80102	6.44523	0.70741	0.678645
2.49241	2.95109			1.66101	1.74298	1.20928	0.586635	1.74509	1.70207	7.10643	0.790187	0.807687
3.54929	1.59087			1.48309	1.41211	1.80007	0.842184	1.95175	1.79111	5.33931	0.717667	0.709606
1.11626	1.0266			1.56077	2.13254	1.51263	1.20409	1.94728	1.7189	5.06191	1.72087	0.886435
1.62332	1.08684			1.49107	1.57875	1.35505	0.653944	1.75536	2.07446	5.02678	1.75644	0.981759
2.39319	1.31366			1.30931	1.72179	1.49196	0.96903	1.7134	2.65948	5.80607	0.605185	0.852067
0.835671	0.821958			1.24169	1.47982	2.1292	0.797201	0.796138	3.01748	6.72036	0.919401	0.890566
24.8381	1.35329			1.29209	1.18149	1.41582	0.745297	0.696542	3.17349	9.65463	0.684625	0.854299
0.813804	1.48119			1.20748	1.62204	1.28619	0.978589	0.920872	1.79654	9.61001	0.803526	0.715636
2.51005	1.94616			1.29951	1.80267	1.62229	0.914998	1.96372	1.36344	9.34859	0.866245	0.857888
1.93575	1.20792			1.30574	2.67147	1.11802	0.637319	1.5761	1.26618	9.61423	0.817347	0.620577
2.92851	1.90258			1.28799	2.42206	0.216765	0.421273	1.60149	1.16112	9.14693	0.784875	0.709692
3.00461	1.13003			1.52979	1.5359	1.29715	1.12389	1.62049	1.1554	9.51284	1.50141	0.660344
2.05115	1.48083			1.09312	1.73637	0.949215	0.881031	1.78333	1.36762	8.90504	1.83538	0.631317
2.77444	2.37881			1.41149	2.14899	1.24903	0.965189	1.59972	1.32409	8.87489	1.44383	0.693717
1.15613	2.32712			1.51408	1.50727	0.989978	1.39599	1.525	1.23525	8.35979	0.875474	0.680696
2.75276	2.98854			1.17435	1.72734	1.58789	0.932112	1.74771	1.18489	8.57292	0.931776	1.81506
3.40007	1.92423			1.15432	1.40549	2.16605	0.822326	1.82198	1.21867	8.092	0.936245	1.68267
3.67793	1.16845			1.81125	1.34929	0.708434	0.814524	1.86227	1.09186	7.66458	0.192436	2.36561
3.6639	0.937833			1.02867	1.11787	0.670371	1.03693	1.98664	1.20094	5.69353	1.50855	0.688533
3.11889	1.65318			1.15311	1.23138	1.40316	0.788487	0.557701	2.11033	5.98841	1.16921	0.673564
2.29177	2.28184			0.69296	0.660764	1.70534	1.16409	0.929917	2.58106	5.73976	1.47113	0.667672
1.69272	2.97264			0.901886	0.158097	0.860127	0.717873	0.901636	2.18146	8.20691	1.75366	0.690467
1.42804	3.0086			0.935293	0.142654	1.64516	1.02921	1.98117	1.96203	10.6325	3.13597	0.837993
1.30432	1.03181			0.832336	1.10978	1.5503	1.09877	1.16412	1.93426	8.34372	3.28355	1.46276
3.70816	0.978873			1.02775	1.18017	1.83136	0.800819	1.43919	1.17535	5.75124	3.06099	1.62347
4.8616	0.376768			0.748389	1.31544	1.57079	0.943806	1.12086	1.03136	5.7108	3.40932	1.63563
4.68763	0.641549			0.166051	1.17514	1.78909	0.883998	1.03568	1.20863	6.18801	3.40508	2.32879
4.11639	0.922339			0.990733	1.19877	1.57023	0.64914	1.10653	1.10289	5.86176	2.4401	2.46029
3.15791	1.53839			1.15937	0.959424	1.53957	0.959177	0.631259	0.862305	8.60765	1.61564	2.72647
3.47363	1.35699			1.25314	0.959392	1.31377	0.996518	0.754493	0.799228	8.81309	1.88235	3.27436
1.84325	2.09018			1.03181	1.34	1.62579	1.27617	1.4013	0.8789	9.13364	1.63353	3.0552
1.69547	2.20157			1.09897	1.3178	1.49244	1.04342	1.04088	0.715814	8.13521	2.50497	3.0101
2.74313	1.67013			0.134102	0.794802	0.76485	0.127258	1.16138	0.667883	6.64816	2.0912	2.62927
5.16856	1.63891			1.11279	0.871806	0.486712	0.228742	0.912607	0.63877	6.58158	2.46085	2.91591
2.66432	1.52575			0.816349	0.948338	0.454897	0.18099	1.15468	0.851781	6.76138	2.56368	2.86343
2.85446	1.95053			1.14785	0.979098	0.974017	0.513938	0.919404	0.848023	6.80979	3.04599	2.79085
1.87949	2.08497			1.03182	1.27192	0.729672	0.747504	1.21378	1.7319	7.48705	1.4948	2.86692
3.61143	1.57466			1.91571	1.0515	0.696054	1.017	0.969827	0.788987	7.76997	1.99947	2.53565
3.52543	2.65469			1.22325	1.1475	0.760928	0.972107	1.12228	1.01127	7.18621	2.29526	2.7374
4.55526	2.18423			1.39384	1.30722	0.681716	0.78643	1.02594	0.845335	7.43159	1.6763	1.99665
3.82956	2.50727			1.12801	1.32724	0.88253	0.945766	1.04633	1.0147	7.00903	1.45286	2.11557
4.34553	2.34963			0.919399	0.886268	0.978639	0.953633	2.05608	0.839393	6.75409	1.7198	2.07331
4.76803	1.31459			0.797382	1.40701	0.843805	0.863638	1.75168	0.770137	5.25127	3.09171	1.79322
4.13819	1.02058			0.907099	1.37492	0.726958	1.21967	2.0949	0.935018	3.40821	2.41828	1.97121
4.58556	1.47931			1.04692	1.16658	1.42557	1.42177	1.83874	0.970587	2.83983	2.88004	2.01221
4.86524	2.3176			0.145439	1.80777	0.927978	1.54054	1.95687	0.981601	2.82016	1.88528	1.94831
2.80698	2.37967			0.291744	1.29895	1.3695	0.851402	1.91971	1.33987	2.02319	1.7718	2.02707
2.22408	2.40088			0.178136	1.15205	0.918982	1.06638	2.00331	1.0744	1.48473	3.18157	1.92536
2.73577	1.78168			0.857844	1.19265	1.24402	1.01243	1.68233	1.06282	2.7746	3.34525	2.04684
1.89195	2.11813			0.836121	2.01091	0.896399	1.02343	1.6863	0.997635	2.0343	1.90449	2.75431
2.04857	2.66176			0.979076	2.15244	0.94051	1.16082	0.865784	1.09937	3.25784	2.48758	2.6801
2.48293	2.17005			1.07944	1.53537	1.09208	1.12808	1.03326	0.832299	1.92014	2.65182	1.3078
3.05123	1.95742			1.28859	1.32385	1.35053	1.1751	1.17521	0.858516	2.79637	1.53126	1.49292
2.845	1.50568			1.06072	1.30939	1.22143	0.986691	1.071	0.917722	2.76685	1.51852	2.43951
1.74874	3.04117			1.0995	0.842835	1.02566	0.924185	0.962351	0.749856	1.85123	0.792343	1.54244
2.60364	1.713			1.16688	1.05363	0.750868	0.611609	0.858146	0.711201	2.58041	3.06579	0.794798
5.61524	1.62092			0.993335	0.984031	0.846158	1.01573	0.689383	0.817431	1.83723	1.69183	0.612883
6.69802	3.58816			0.674651	1.22449	1.35364	0.719378	0.75015	0.795133	4.1318	0.973782	0.51992
4.80486	0.426706			1.04211	1.20181	1.31078	0.949609	1.21295	0.767204	3.73136	1.07689	0.495001
3.77039	1.16875			0.883889	0.826058	1.04009	0.822396	0.937759	0.849166	3.59255	1.34924	0.901325
4.31362	0.605496			1.03048	0.966355	0.893957	1.35912	0.830764	0.752352	3.61327	0.857131	0.567579
3.18259	0.809199			1.14719	1.21515	1.05957	1.29437	1.6274	0.62573	3.43752	1.06482	0.660192
1.75381	1.55454			1.04684	1.20415	1.06152	1.25933	1.5873	0.859568	4.34841	1.60386	0.774302
2.30843	1.3671			1.17428	0.821446	1.11275	0.91617	1.66264	0.723853	4.66967	1.54566	0.762856
2.2223	1.32814			0.228215	1.15202	1.21571	0.508983	1.68946	0.584042	4.47674	0.793365	0.843369
2.53754	1.59262			0.988029	1.15277	1.25992	0.736206	1.55027	0.7109	4.59437	0.756136	0.665876
2.45843	1.08163			1.16684	0.920713	1.12377	0.768536	1.71457	1.00932	4.89603	0.538418	0.658411
2.57947	1.15153			1.04558	1.28452	1.12484	0.694783	0.636208	0.68885	4.571	0.665584	0.807837
2.74988	1.3598			1.18899	1.28143	0.792991	0.627375	0.888232	0.664027	6.35367	0.415741	0.855638
2.40133	1.42165			0.750777	1.20087	1.25309	0.632278	2.20638	0.651382	5.38884	1.74333	0.715004
2.5094	1.53984			1.10843	1.13876	1.31809	0.681164	2.03694	1.00216	5.63644	1.49843	0.573128
2.88036	2.63784			0.705553	1.39552	1.20398	0.664354	1.54652	0.637375	6.85998	0.849677	0.680425
2.96414	2.1206			0.904021	1.35769	0.920721	0.402776	1.56957	0.740358	6.93351	0.999831	0.6061
2.45757	0.607145			0.999606	1.59465	1.402	0.69259	1.63534	1.12943	6.36502	1.79908	0.769485
2.53403	1.28413			1.34584	1.5043	0.972616	0.854374	0.927092	0.678901	6.35639	1.69966	0.661331
2.64908	1.21251			1.28745	1.45334	1.04533	1.01296	0.914217	0.765648	6.90934	1.22527	0.589236
2.83673	1.09695			0.946005	1.23225	1.53232	0.754806	0.674154	0.628613	8.19848	1.28505	0.621908
2.48052	1.72726			0.862943	1.1322	1.13664	0.872744	0.656469	0.852839	7.11391	1.61859	1.61186
3.3476	0.696543			1.26104	1.0826	1.09882	0.499043	0.829072	0.935443	7.08749	1.20752	1.52838
2.75645	1.07091			0.487909	1.17654	0.697929	0.675999	0.875746	0.6553	6.96479	0.656522	0.780449
1.07291	0.851547			1.23589	1.10751	1.21463	0.578052	1.74906	0.764109	5.1495	2.17013	0.808554
2.13121	0.861845			0.831749	1.07853	0.82178	0.393394	1.71338	0.590877	5.32461	2.44334	0.705148
0.376542	1.6046			0.774127	1.51021	1.10398	1.0093	2.03964	0.919419	9.13211	3.35758	0.626321
1.22302	0.495628			0.575673	1.34528	1.21913	0.814106	2.17083	0.732861	10.5274	3.34361	1.53243
0.751728	1.13734			0.90986	1.029	0.791315	0.971166	1.70186	0.832635	9.29957	2.41626	2.09906
35.4232	1.73165			0.630434	1.01771	0.960113	1.14767	1.65011	0.751228	7.91539	1.72896	2.28569
0.820111	1.13017			0.579383	1.45643	1.78601	0.986709	1.53711	0.56528	7.90514	1.76074	2.16681
1.17771	1.80081			0.891555	0.848139	1.0504	0.959033	2.15274	0.811647	6.32966	0.988861	2.0154
1.14676	2.7551			0.867716	1.45228	0.934357	1.06538	1.77496	0.74379	5.86899	1.54295	2.31461
1.80135	0.756077			0.764822	1.08699	0.781412	1.11885	1.85957	0.810569	5.31105	1.20506	2.31264
1.0048	1.32926			1.03156	1.3469	0.985579	1.31653	1.79865	0.434129	3.34087	1.08602	2.24689
1.62155	1.25015			1.05053	1.15202	0.775238	0.869823	1.59324	0.693326	3.78219	1.26957	2.29487
1.5442	1.536			1.01494	0.9302	0.764047	1.15354	1.65412	0.667461	3.15166	1.39542	2.34276
1.68128	1.5177			0.668162	1.15049	0.916323	0.827134	1.16633	0.79584	4.42167	2.75787	2.12151
0.979002	2.03785			1.31621	0.431437	0.846092	0.869053	0.889848	0.825506	5.05805	2.77102	2.27867
1.2335	0.930851			1.07073	1.08843	1.08579	0.64668	0.807047	0.722335	4.95983	3.00333	3.1979
1.13761	0.359774			1.12935	1.33784	0.915954	0.600969	0.717286	0.934667	3.92604	2.15659	3.25941
24.135	1.81947			1.30608	1.67399	1.13377	0.728215	1.37092	0.695417	3.67953	1.77959	2.89888
1.60302	1.56992			1.02952	1.69437	1.08719	1.02762	1.16449	0.659975	4.85285	1.16364	3.78748
1.97979	0.815536			1.59588	1.74033	1.18782	1.06411	1.93112	0.904853	5.75298	1.24511	3.86563
1.89934	1.34244			0.938211	1.2703	1.09079	1.79296	0.833315	0.70872	6.72555	1.3928	4.37257
1.20235	1.61781			1.27528	1.44727	1.04031	1.73127	1.14574	0.815002	6.4207	2.09849	4.43479
2.07172	1.09904			1.20361	1.45713	0.151076	2.18915	1.06455	0.809084	6.41004	2.11204	5.05958
1.97602	1.20131			1.44161	1.70686	0.995874	1.33733	0.980778	0.811872	5.80822	1.74763	5.96499
1.73428	0.586098			1.4528	1.24801	0.928277	1.2959	1.01615	0.866617	5.70631	2.8059	5.85834
1.75723	0.412563			1.60561	1.62269	0.710797	1.04404	1.76108	0.660096	5.83487	2.26334	6.10091
2.10666	1.37719			1.21736	1.5929	0.826975	1.31146	0.93128	0.881741	4.71734	1.95187	4.93087
3.35833	1.25779			1.22299	0.558103	0.916355	1.26631	1.04378	0.901796	4.6036	0.936421	4.52081
1.46085	1.66017			1.07227	0.944071	0.793461	1.04122	1.01996	0.834462	4.08783	0.611593	4.47732
1.19842	2.13732			1.03249	1.16836	0.702596	0.211773	1.33676	0.888235	3.53904	0.91545	4.10319
1.70031	1.1515			0.691446	1.40358	0.521155	0.209153	1.02219	0.589849	3.72316	0.477614	3.8223
1.28655	2.01107			0.907255	1.33869	0.493191	0.268993	1.14303	1.00854	3.46316	1.11	4.10611
2.26006	1.72098			1.06316	1.22629	0.815835	0.151767	1.05928	0.80257	2.55836	0.739144	4.09566
1.19359	1.82136			0.810273	1.16266	0.92425	1.53255	1.08041	0.784959	3.39425	0.916942	4.2473
3.36687	1.67787			0.949011	1.73416	0.633442	1.9538	0.140143	0.842182	2.61062	1.20289	4.5031
1.23148	1.43618			0.411096	1.28318	0.506731	1.74855	1.00976	0.640438	2.74873	0.888707	3.5031
0.852721	1.15305			0.750593	1.03636	0.980188	1.31447	0.674948	0.959914	1.84907	1.35916	3.74687
1.19393	0.553341			0.664807	0.979298	0.845324	1.20589	1.27487	0.844613	1.8397	2.00322	3.65345
1.7186	2.02181			0.43391	1.15004	0.835434	1.06861	0.780655	0.865376	1.79267	2.17806	2.81572
22.3186	2.41846			0.644997	1.23492	0.711086	0.673671	0.852229	1.59238	1.94931	1.64575	3.10979
0.76679	1.26808			0.625556	1.09207	0.643699	1.02565	1.084	1.57413	1.86239	0.671823	3.39145
2.06859	0.761102			0.552143	0.94227	0.938246	1.06681	0.655956	1.26443	1.86494	0.987012	2.72053
2.20095	1.50981			0.696773	1.10483	1.07267	0.963349	0.792446	1.40855	2.60778	0.698156	2.75819
1.86683	1.25161			0.634334	0.844105	0.981264	1.19392	0.988063	1.59595	2.32533	1.3574	2.89607
1.40474	1.304			0.620718	1.11206	1.59302	1.00279	0.871048	1.32501	2.56077	0.995493	2.84392
2.67278	0.891192			0.94481	1.15341	1.93006	0.823025	0.705634	1.58723	3.09614	0.911806	2.77533
1.91517	0.584212			0.550609	0.980659	1.13	1.05326	0.909495	1.46399	2.01338	1.23769	2.73754
1.45039	1.165			0.722301	0.725828	0.973773	0.728819	0.805975	1.53219	2.06935	2.55103	2.77769
3.17803	0.977444			0.574274	1.06703	1.37611	0.834518	1.0874	1.37866	5.65435	1.92427	2.84272
1.23584	1.08087			0.680029	1.26339	1.28647	0.827047	1.22287	1.40903	6.2216	2.87683	3.83766
1.01135	1.3751			0.580815	1.026	1.14086	0.931233	1.64095	1.3126	6.51201	2.78303	3.7565
2.17619	0.895375			0.941231	1.31187	0.881508	0.721097	1.44046	1.16451	7.70408	3.17451	3.81943
0.856801	0.651781			0.941137	1.23985	0.88997	0.98188	1.32349	1.18053	7.51538	1.74305	3.07668
1.2884	1.6227			1.10352	1.41015	1.07492	1.23724	0.925924	1.18343	7.85459	1.73963	2.24241
0.857576	0.882347			1.06885	0.948607	0.924981	1.12666	1.26643	0.817256	7.97997	3.58125	1.59482
1.53915	1.1871			0.77065	0.874013	0.884644	1.64713	1.34956	0.708695	8.69563	3.70948	1.32882
1.14181	0.746394			0.877039	1.8203	1.06876	1.64388	1.6725	1.00719	8.52915	3.51326	1.33614
1.0904	2.58931			0.912293	1.40087	1.38297	2.23679	1.52743	1.3921	8.05971	2.86209	1.5104
25.0114	1.46431			0.813322	1.10633	1.41171	1.7833	1.40446	0.974778	8.1039	2.77948	1.3717
0.664871	1.07763			1.01205	1.27986	1.19329	0.297416	1.06413	0.996193	7.81839	2.00359	1.3776
1.29324	0.492003			0.192355	1.06697	1.2238	0.991285	1.30008	0.833445	7.70095	1.22477	1.13268
0.419603	0.73557			1.19437	1.07838	1.21333	1.1672	0.958082	1.09023	6.87109	1.95749	1.10459
1.76435	2.36321			1.09208	1.31489	0.961248	0.99147	1.04807	1.39467	6.38522	2.63752	1.09482
0.691607	1.00753			1.07331	1.31957	0.96295	1.15951	2.09198	0.698375	5.80649	3.03968	1.10705
0.966599	1.06676			0.925758	1.22175	0.798206	1.57503	1.06079	2.85649	5.8616	1.79874	1.46816
0.751595	2.06417			0.979568	1.09677	1.23788	1.01593	1.02648	1.84031	6.44533	2.83722	1.07832
2.61075	3.22991			0.575415	1.20592	0.260158	1.5608	0.919218	1.98423	6.86306	2.98258	1.25949
1.64691	1.44087			0.909506	0.953352	1.16638	1.9221	0.987275	1.86815	6.20918	4.35464	1.59393
1.93041	2.03915			0.595365	1.12467	1.53822	2.40009	1.0479	2.20396	6.81786	3.14154	1.19136
7.26101	1.92502			0.614931	0.959056	1.4659	2.78031	1.2514	2.09776	6.57925	3.72296	1.04114
0.522003	1.88833			0.555902	0.970452	1.24226	2.06623	1.22596	0.837336	5.95128	2.79253	1.47719
0.918677	0.917549			0.500638	1.21033	1.15	2.0108	1.17846	0.828431	6.32479	2.90645	2.08794
1.89833	1.8288			0.442823	0.894911	1.07743	2.40111	1.06782	1.12074	6.19617	1.9996	2.00593
0.750188	1.08155			0.634517	1.22883	1.25284	1.76851	0.688814	0.878044	6.61995	1.59357	1.996
0.705845	2.55436			0.442899	2.26561	0.53499	2.14002	0.923931	1.04799	6.54829	2.25696	1.81302
0.938727	2.69396			0.392587	1.08298	1.09297	1.33198	1.1713	0.889668	6.32005	1.76227	2.15301
22.5466	2.65155			0.492295	1.26442	1.34271	1.02613	1.47118	1.04067	6.48987	1.62882	2.5157
1.26035	1.54507			0.53945	1.09093	1.07477	1.90839	1.09951	1.09928	6.0372	2.22112	2.52284
1.37017	1.79571			0.412187	1.04351	1.29606	2.13173	0.905664	0.846922	6.21287	1.91933	1.96733
1.22691	2.30404			0.463313	1.14804	1.13	0.987242	0.629027	1.78741	5.26358	2.05638	1.87689
0.733491	2.30593			0.430021	1.00608	1.15674	0.709781	0.833211	1.79167	5.8373	2.96566	2.12874
1.00359	1.09614			0.617248	1.01205	0.975311	1.13726	1.36728	0.857253	7.64722	1.33249	2.2031
1.20479	0.630439			0.455629	1.14167	1.23334	1.04241	1.10465	1.90251	7.99153	2.15311	2.64781
1.35292	1.46084			0.486838	1.17308	1.19352	0.97011	0.939746	1.79299	7.76623	1.89506	2.62798
1.21586	1.48742			0.577321	1.06828	1.26696	1.1643	1.1117	2.07286	8.06002	2.52205	2.38469
1.39017	0.552836			0.533503	0.998128	1.54075	2.20144	0.888134	0.978012	6.72157	2.45962	2.25887
1.35243	0.42147			0.535228	1.00012	1.30303	2.19716	0.612066	1.02207	5.67691	2.13994	1.2322
1.39664	1.51097			0.471287	0.947061	1.02537	1.97409	1.08068	1.05388	5.45128	2.44351	0.847629
1.2366	0.740796			0.453609	0.817603	1.19593	1.04192	1.3764	0.962669	5.73191	2.08383	0.954059
2.27844	1.15733			0.452387	0.949208	1.02063	1.57427	1.03015	0.900055	5.42687	1.82973	2.03326
0.633192	1.35563			0.611027	0.921938	1.15036	0.920434	1.02529	1.06764	4.84708	1.93098	1.85979
1.2973	2.20961			0.586296	1.07614	1.70684	1.00836	2.19773	1.72127	5.00019	2.22492	1.74405
2.04213	3.19445			0.604258	1.40579	1.25732	0.743418	1.85086	1.87658	5.93035	1.99002	1.75448
0.833829	1.95842			0.472522	1.06147	1.38296	1.08743	2.41756	2.19291	5.16161	1.56558	1.27861
2.37344	2.99209			1.27871	1.16641	1.36115	1.53136	2.20431	2.0026	5.78354	1.95039	1.02345
0.7574	2.84098			0.454188	1.18668	1.25119	0.760432	1.88539	1.96146	5.98008	2.55841	0.846051
1.60952	2.60767			0.412688	0.938921	1.39194	0.730762	2.24722	2.07376	6.22442	2.44661	1.11668
0.950181	1.19084			1.43194	0.859391	1.52105	0.79852	2.25502	1.98366	6.22193	2.03289	3.05172
0.921764	2.26757			0.827076	1.12959	1.0097	1.29961	1.86378	1.7961	6.08033	1.91346	1.95565
2.63937	1.39081			0.864554	0.192361	1.29806	0.560035	2.06325	1.75605	5.90798	1.8991	2.07874
0.972243	1.54123			1.13491	0.557995	1.12733	0.765657	1.92872	2.92065	5.83131	1.713	1.87873
0.89634	1.84827			0.480559	0.941977	1.37582	0.789486	1.84928	3.03565	5.8391	2.06506	2.06288
1.31765	1.03928			0.552794	0.90249	1.354	0.506061	2.52022	3.22534	6.09583	1.15311	2.12903
1.73552	3.27423			0.638689	0.935627	0.969076	0.98644	2.11067	2.86076	5.18228	1.57766	1.69469
2.835	1.02455			0.761417	0.708652	0.962724	0.591895	2.06859	3.02208	5.14678	1.61148	2.58737
1.1091	1.83836			0.562561	0.438865	1.27217	0.932324	1.8751	3.04917	6.44048	1.56929	1.86664
0.663863	2.04516			0.983942	0.502556	1.60955	0.772921	1.57745	2.08889	6.0568	1.615	1.82005
1.17515	2.32589			0.474216	0.751457	1.10076	0.775383	1.47545	1.86835	6.46941	1.22387	1.01703
0.550709	1.71851			0.722129	0.79295	1.00271	0.777083	0.965626	1.77602	6.74233	1.5068	0.8943
1.29259	2.19869			0.716913	0.609556	1.21719	0.352514	0.689206	1.80168	6.73126	1.74952	0.832137
1.67765	1.4522			0.688876	0.803135	0.961807	0.695897	0.580508	2.81888	8.007	1.4987	0.935549
0.665892	2.21712			0.653055	1.05044	1.53813	0.660648	0.794346	3.23117	8.01078	0.887241	1.8963
1.0763	1.78161			0.462401	0.639169	1.03918	0.659088	0.701717	3.21708	9.31312	1.24713	0.922445
2.35085	1.32626			0.552538	0.216952	0.652008	0.442077	0.814975	2.96529	9.05865	1.36999	1.06871
1.62844	3.1786			0.524246	0.31587	0.896172	0.40277	1.66576	2.55962	9.28667	0.919565	0.818721
1.93102	3.03901			0.221139	0.475412	1.15235	0.54143	2.61231	3.56193	9.30742	0.980092	0.100799
0.823356	2.18388			0.346067	0.852614	1.1507	0.708248	2.20527	2.7729	9.47522	0.794875	1.04051
0.72895	1.36202			0.276713	0.548756	1.04415	0.770312	2.28675	2.90982	10.1449	0.82132	0.840505
5.94482	3.05311			0.543065	0.749025	1.00503	0.401906	1.99116	2.89927	9.80599	0.842947	1.81252
1.30191	1.99143			0.586599	0.996876	1.06481	1.01621	2.33409	2.66573	9.03675	1.32606	0.90783
0.843538	0.863865			0.46001	0.832376	1.28082	0.569739	1.47631	2.83403	9.09602	1.06788	0.120644
0.741137	1.80828			0.654105	0.745007	1.18551	0.465858	1.23868	2.81432	9.26517	1.24862	0.049511
1.49663	1.74256			0.487971	0.356277	0.994977	0.764671	1.59066	1.8017	8.95492	1.07911	0.395889
0.537463	1.73657			0.504254	0.373289	1.13415	1.59558	1.5778	1.0515	9.58109	0.738649	0.742847
0.577134	2.31518			0.397042	0.42146	1.112	1.13042	1.40465	0.807884	8.93523	1.13497	0.111024
1.92598	2.66192			0.497558	0.79942	1.37289	0.999966	1.32514	0.88589	7.53573	1.27193	1.0302
1.55019	2.43232			0.78764	1.32426	1.00645	0.845572	1.57594	0.741852	6.9951	1.11961	1.12277
1.45634	1.48357			0.511817	0.61228	1.08519	0.704453	1.15942	0.721351	7.51932	0.770985	0.922406
0.858243	1.61172			0.421094	0.60465	1.2011	1.1509	0.682958	0.873694	6.96068	0.863508	0.816663
1.66144	1.13173			0.59827	0.424219	1.22973	1.69614	0.585009	0.6527	6.96286	0.876451	1.98363
1.51137	1.71482			0.689308	0.397033	1.28171	1.95344	0.805963	0.765553	6.90412	0.501178	1.94009
0.963624	2.78486			0.507668	0.500731	1.10846	2.2177	1.30902	0.658698	7.13524	1.77629	0.822364
1.00969	2.93821			0.591265	0.718227	0.936167	1.4818	1.49599	0.606286	8.22145	2.12022	0.792361
0.649202	2.42503			0.518745	0.340964	1.22466	1.24294	2.4753	0.484984	7.53666	2.47858	1.84861
0.739328	3.12355			0.538915	0.603411	0.812691	0.890721	1.54502	1.01611	6.96677	2.53686	1.7321
1.34248	2.51907			0.501656	0.574571	2.02006	0.943852	1.83666	0.810186	7.30602	3.20253	1.68396
0.655482	3.17784			0.735755	0.897184	1.15608	1.06246	0.603016	0.74417	7.8383	3.50729	1.91329
2.10534	3.09019			1.11281	0.460977	1.06071	1.68749	0.723785	0.71211	7.94585	3.25385	0.962737
1.63318	3.34217			1.84806	1.14841	1.00255	0.800423	0.835069	0.910769	7.97116	2.08609	1.9206
5.57308	1.72954			1.16786	1.39914	1.19057	0.744347	1.48414	0.818847	9.21805	1.77578	1.07269
2.07346	1.16094			1.18546	1.19516	1.30722	1.60842	0.635987	1.00857	8.93749	1.836	0.721945
1.51064	1.23056			1.05401	1.24505	0.812081	1.16512	0.910215	0.841918	9.13511	0.992662	0.813322
2.63231	1.92632			1.81588	1.76078	0.972552	1.02474	0.687468	0.88744	8.80567	1.25543	0.731283
1.8817	3.02528			1.50034	1.61156	0.700307	0.886077	0.597439	0.678127	7.77479	0.975469	0.868256
1.31414	4.16934			1.13978	1.44449	0.639041	0.763151	0.747582	2.04618	7.77575	1.38574	0.787799
1.71644	3.06414			1.13775	1.49393	0.959854	0.636617	1.24928	1.66356	7.45122	2.11785	0.921897
2.90576	2.58167			0.941189	1.12038	1.11909	0.556444	1.64411	2.0826	8.54195	1.56715	1.56843
2.17606	1.4822			1.22205	1.22508	1.48067	0.623993	1.99189	2.05853	8.17839	0.892261	1.74445
1.2002	0.871156			2.02724	1.33901	1.25785	0.922727	1.61018	2.01419	7.69899	1.04036	2.59302
1.25249	1.48327			1.27303	1.13955	0.958611	0.762867	1.58499	0.916517	7.39999	1.00566	2.45065
0.8823	2.25603			1.22623	1.21137	1.07295	0.856093	1.8329	1.54548	7.8344	0.782054	2.56729
0.837357	1.01546			1.87414	1.16076	0.835841	0.942788	2.77287	0.721932	7.49089	1.59818	2.63709
1.11444	1.08602			1.54409	1.17178	1.04438	0.592576	2.80837	0.789869	7.51241	1.65742	1.90022
0.754314	0.889847			1.39286	0.985334	1.21692	0.680247	2.94123	0.835969	7.68875	1.1232	2.41688
1.71087	2.22472			1.08292	0.92381	0.72871	1.22917	2.3873	0.862684	7.88917	1.42409	1.53961
1.745	1.98711			1.54629	1.24602	0.928372	0.90798	2.2578	0.76373	8.1412	1.69877	1.74721
0.945285	1.16583			1.29455	1.30159	0.103961	0.809489	1.62127	0.790087	7.668	1.22609	1.73443
1.23548	0.70969			1.1424	1.1112	0.83113	1.17111	1.62459	0.747794	8.18098	2.31562	1.71196
1.85792	0.958681			1.18774	0.958108	0.944141	1.38815	1.69045	0.928374	8.37288	2.36864	1.60529
1.99908	1.42292			1.03953	0.760778	1.15088	1.04455	1.57216	0.748911	6.80565	2.90645	1.50578
1.13074	1.93502			1.48729	1.12147	1.30186	1.07666	1.53991	0.927974	6.74687	3.20772	0.963103
3.03869	1.70182			1.40737	0.918354	1.29345	0.8327	1.46242	1.12772	6.52097	3.38981	0.92107
2.0474	1.68964			1.23553	0.890821	1.48509	0.755738	0.731871	0.649878	6.69689	3.28777	0.802436
1.1256	0.770345			1.43033	0.904164	1.3293	0.794141	0.693813	0.972106	6.13537	2.26595	0.794955
1.27744	0.951917			1.37269	0.765765	1.06999	0.770678	1.65497	0.878762	5.61432	3.17656	0.899043
1.47573	1.02572			1.27541	1.18242	0.938587	0.695531	1.67815	0.697407	5.6783	2.89074	0.707362
0.63099	0.640681			1.33806	1.36416	2.93197	0.772249	1.45329	0.960923	5.36909	1.01442	0.849069
1.71504	1.15891			0.667279	1.40331	1.25947	1.3027	1.63926	0.951084	5.29786	2.07052	0.795515
3.85911	1.27436			1.46111	1.09661	1.47324	1.05111	1.41111	1.05479	5.18393	2.77826	0.779642
1.72561	1.61934			1.19637	0.977668	1.12143	0.902633	1.73776	0.944784	5.83398	2.47591	0.602454
2.43654	2.08473			1.34789	1.44819	0.972955	0.586445	0.879156	1.75776	5.27911	3.72019	0.156634
3.2887	1.82835			1.10516	1.17462	1.35602	0.90964	1.15244	1.66042	5.40443	2.02683	0.0729409
1.52018	1.05387			0.938106	0.753124	1.41288	0.704032	0.856404	1.97494	6.29738	2.19169	0.31193
1.24296	1.7526			1.14005	0.982134	1.14399	1.56375	0.711092	1.72493	6.21547	2.12582	0.98586
1.33881	2.60351			0.863478	1.22011	0.893913	0.659652	1.6948	2.09932	5.87177	0.93516	1.31353
2.19252	1.37718			0.59312	1.29543	0.99499	0.374765	1.54279	1.84109	5.87256	1.28868	1.18124
1.33406	1.25652			0.67053	0.963421	1.39101	0.565244	1.59587	2.19887	5.59871	1.34104	1.09396
1.14955	0.978978			0.688164	1.156	1.25133	0.479854	1.55006	2.1609	5.8552	1.08302	1.02357
0.861532	0.788588			0.252929	1.1553	1.00523	0.523722	1.27464	2.2072	5.26171	1.16543	0.757572
1.13032	1.23433			0.938523	1.53994	1.15971	1.03481	1.11906	2.27556	5.77017	1.4924	1.80027
1.29708	0.647693			0.607375	1.32507	1.51437	1.00562	0.772317	3.35058	5.60324	1.57647	1.75267
0.671178	1.41061			0.728805	1.37574	1.29973	1.21693	1.60126	1.95485	5.87578	1.75532	1.72217
1.56686	0.912235			0.80322	1.00102	1.31561	1.23219	2.49528	1.78543	6.07682	2.00589	1.67724
1.50474	1.31722			0.77096	0.818318	1.305	1.4471	2.40308	1.76528	5.76735	3.09052	1.84205
1.993	0.949109			0.883409	1.30502	1.0405	1.03697	1.9661	1.7934	5.59893	3.26033	1.82763
0.652748	1.58957			1.03803	0.7682	0.929248	1.27838	2.92033	1.90612	5.54287	2.8858	1.74748
1.72563	0.93274			0.793479	0.81941	1.13592	1.05665	2.93678	1.93319	6.11263	2.8215	0.744797
2.72593	1.20157			1.07994	0.955323	0.972285	1.35029	2.70732	0.975244	5.923	1.84314	1.35721
1.83673	1.35922			0.754025	0.877615	0.964223	0.409921	2.91109	0.875555	6.26753	2.2037	1.56161
1.47047	1.2192			0.814171	1.15901	1.29521	1.33474	3.10852	0.824046	6.24926	0.602876	0.612541
1.8578	0.574413			0.891937	0.578865	0.975561	1.38144	3.14355	0.708453	6.83086	0.472016	0.77246
1.90596	2.19692			0.718985	1.42151	0.942372	0.871467	2.9996	0.468317	6.09787	1.38041	0.847733
1.69323	1.74392			0.536584	1.82439	1.40397	0.596228	2.90499	0.701435	6.369	1.91619	0.779038
1.58241	1.01558			0.562769	1.4476	1.96175	0.442811	1.54049	0.594037	6.35969	1.49024	0.496216
1.20275	1.20857			0.565889	0.702816	1.06627	0.474589	1.85821	0.423225	5.585	0.747836	0.635252
2.34939	1.47806			0.756218	1.10867	0.904845	0.757009	2.16133	0.52501	7.46759	2.29196	0.537044
2.58963	1.57432			0.726408	1.25407	1.3394	1.01727	2.7338	0.535749	6.61966	1.36709	0.500873
2.04735	0.620872			0.825349	0.831853	1.56944	0.827021	2.58287	0.617069	6.1521	0.738238	0.941759
2.55811	1.7671			0.663811	1.1051	1.15133	0.929476	3.14393	0.575412	6.22593	1.29679	0.821599
1.18873	0.73359			0.874015	0.891029	1.72603	0.613086	2.77042	0.498042	2.87077	1.5772	0.915088
1.20541	0.813523			0.893566	0.748189	0.856048	0.769858	1.52369	0.543686	2.98284	2.26541	1.52227
1.67641	2.52683			0.682804	0.626159	0.613424	0.783344	2.44435	0.719676	2.14943	1.36709	1.75723
1.3179	0.352291			0.93541	1.24291	0.935107	1.61766	2.80014	0.611729	1.92453	1.70363	3.0675
2.11603	0.384571			0.902083	1.26323	0.588477	1.62123	2.875	1.3611	1.97507	1.97294	2.83141
2.75691	0.908777			0.936901	1.75743	0.638664	0.939485	3.00312	0.628742	1.4808	0.639274	3.59698
2.469	0.382716			0.809174	1.72369	0.776879	0.866327	2.52842	0.516469	2.65915	0.45303	4.00141
0.552931	0.489728			0.800639	2.20594	0.64849	1.45274	2.62584	0.530241	3.89186	1.84441	2.9324
0.828887	0.824931			0.795919	1.50593	0.894234	0.736168	2.22203	0.549127	4.75316	2.37867	2.70346
1.36377	3.46729			0.614243	1.12078	0.844882	0.693176	2.33398	0.578214	6.23181	2.3625	2.43223
1.71447	0.697345			0.824605	1.06254	0.767804	0.666375	2.69386	0.641905	6.53425	2.57823	1.59706
2.31465	1.21615			0.805713	1.75627	0.615901	0.898066	3.17978	0.581181	5.30152	2.63623	1.73342
1.83384	1.37866			1.04762	1.06423	1.284	0.99105	2.63927	0.579223	4.11814	2.68969	1.91853
1.80136	0.672319			0.71295	1.00183	1.09847	0.823385	2.41714	0.582422	4.43859	2.16758	1.76714
1.82972	0.786853			0.83736	1.40461	0.674795	0.791804	2.15103	0.706716	4.43825	1.56043	1.42667
0.565286	1.4314			0.79652	2.55287	0.904307	0.583131	2.46891	0.631687	4.47893	1.08291	1.58384
2.2189	1.42237			0.702031	2.82111	0.963786	0.909892	1.88399	0.659957	3.83327	1.25598	1.70852
1.25436	0.685082			0.923999	2.01601	0.716794	0.855915	2.17863	0.572794	3.68356	1.20965	1.90076
52.3115	1.27974			1.03988	2.35843	1.06931	0.956154	2.79005	0.618449	3.70507	0.82454	1.70299
2.47379	1.30607			0.761609	2.0552	1.0111	0.923395	2.44015	0.439456	3.64629	0.973676	1.85816
1.88678	2.59987			0.731537	1.29181	0.991169	0.982442	1.90669	0.511087	3.69022	0.946869	1.91508
2.00822	1.18981			0.899298	1.16097	1.11273	0.779897	1.90316	0.449748	5.30869	2.43511	1.72397
1.6115	1.11147			1.03344	1.48885	1.23576	1.29009	1.86701	0.446095	3.15383	2.48968	2.46497
1.31265	1.41036			0.68951	1.48858	0.950234	0.755925	0.803578	0.706558	3.4172	0.691078	2.56494
1.1399	1.10972			1.00302	1.03189	0.341776	0.734792	1.16595	0.519444	2.72688	1.00247	2.73715
1.22462	1.16016			1.09367	0.794609	1.1608	0.951461	2.2055	0.709676	2.62498	1.36635	2.30707
2.15716	1.45838			1.05045	1.27057	1.23754	1.47324	2.08193	0.370409	3.00954	1.12581	2.57927
1.43027	1.35695			1.27529	0.900535	1.11946	1.74111	1.56764	0.467768	2.46323	1.21578	2.36439
1.61122	0.342938			0.91709	1.203	1.03782	1.99659	1.37604	0.393572	3.52803	1.16167	2.3169
1.17214	0.701111			1.10332	0.345313	1.25501	1.69667	1.01428	0.936391	3.40215	1.14173	2.44917
0.462319	1.96356			1.41368	0.18751	1.12181	1.478	1.53923	0.586178	2.9349	1.99293	2.40461
0.426899	0.779048			1.06756	0.613851	1.2023	1.54086	1.16166	0.570204	2.65045	2.69122	2.13472
1.30716	0.731724			0.892234	1.62127	1.16425	1.783	0.847233	0.524157	3.02165	2.27016	2.46786
1.50514	1.17297			1.26654	1.39664	0.945815	2.13327	0.986876	0.66723	3.86677	2.06367	2.46069
0.823953	0.758767			1.24328	1.57383	1.37949	1.05437	2.3889	0.663878	4.62756	1.01048	2.3092
2.12226	0.939125			1.18113	1.26031	1.19204	1.30262	0.749436	0.691572	5.0902	1.42796	1.97058
0.925463	0.371744			1.37429	1.59332	1.12257	0.931989	1.98969	0.439899	5.16191	1.83002	2.40618
1.26959	0.51207			1.11116	1.3327	1.34025	1.41299	1.68577	0.566819	4.94027	0.536935	2.16415
1.09329	2.61032			1.14363	1.22995	1.0512	0.716746	1.71475	0.612556	4.86733	1.04165	3.51861
1.83359	2.79808			0.968355	1.36101	1.46426	1.02958	1.73723	0.613463	4.49154	1.01868	3.59605
1.51878	3.22796			1.21168	1.32793	1.46332	0.876844	2.21379	0.38598	5.60395	0.736401	3.33425
1.80373	0.802216			1.19722	1.77067	1.81873	0.894369	1.7389	0.6254	5.79341	1.80189	3.19482
1.18046	2.1154			1.12336	1.47583	1.13367	1.31937	1.72342	0.718972	5.21769	1.59536	3.29197
1.49417	0.58107			0.957001	1.93093	1.16855	0.613528	1.6371	0.64675	5.07429	2.40577	2.95326
1.21704	0.507558			1.20486	0.250647	1.27895	1.09809	1.64538	1.09343	4.32867	2.16894	3.08076
1.55108	0.498607			0.929956	1.57676	1.15556	0.799423	1.0109	0.535729	4.71727	1.29442	3.24953
0.355259	0.855802			0.997651	1.11294	1.07726	0.892783	1.74522	0.628175	5.33929	1.31796	3.32104
0.561927	0.59108			1.11196	1.50782	1.22745	1.15687	1.79294	0.764747	5.11533	1.01457	3.33148
0.763818	0.520325			1.08743	1.08701	1.29012	1.06459	2.56858	0.431162	4.35527	1.75645	3.61773
1.08157	0.408192			1.11017	1.59778	1.0416	0.819954	2.82313	0.692316	4.8904	2.17558	3.41202
0.351647	0.541972			0.857447	1.33696	1.15714	0.898528	0.866951	0.727758	4.52686	2.53664	3.51678
1.30918	1.60663			1.28212	1.19237	0.940904	1.06756	1.02995	0.59299	2.52039	2.67444	3.52904
1.16729	0.533105			0.940898	0.582331	1.42516	0.72858	0.803478	1.27599	3.03373	2.82051	3.55239
0.729676	0.50379			1.08592	0.409686	1.20644	1.21421	1.15968	1.25588	2.71538	2.06687	3.59808
0.760453	1.22251			0.809569	0.460085	1.16042	0.903632	1.11737	0.931253	4.15823	2.75768	3.51846
0.53509	0.456722			0.992351	1.00448	0.888311	1.18935	1.20539	1.0846	3.70192	2.43143	3.30954
0.884434	1.19498			0.786903	1.11494	1.32391	0.519045	2.14312	0.838113	2.6588	2.13652	3.36324
1.3558	1.06396			1.04882	0.967958	0.839683	0.535932	1.71748	1.07426	3.31365	1.92549	3.48974
0.933143	1.4175			1.07232	0.812809	0.75709	0.872482	1.52469	0.644379	3.23634	2.25159	4.53771
2.24047	1.94285			1.09814	1.63657	0.935667	0.80451	1.84376	0.721053	3.07858	2.77468	3.943
0.628464	2.31352			0.659809	1.38958	0.972893	0.879638	1.97976	0.760079	3.36265	1.78478	3.39747
1.02268	1.86513			1.66942	0.661221	1.13499	0.783959	1.95949	0.879092	3.55936	2.26657	3.4232
0.608717	1.54667			1.75181	1.52102	1.01024	0.791291	1.78851	0.800191	2.88439	1.91347	3.49119
0.73806	1.61639			2.11244	1.74117	1.39751	0.72214	1.73238	0.682178	2.58625	0.363005	3.40059
1.15151	1.3835			1.45545	1.297	0.881071	0.87537	2.1144	0.950289	1.57145	0.850374	3.59118
1.44891	1.08976			2.03409	2.01652	0.892287	1.44308	1.69157	0.804825	1.84644	0.83967	3.2932
1.21752	0.670204			1.1157	1.17787	0.813659	0.919761	1.83776	0.310801	1.88853	1.78475	3.54301
3.14661	1.0202			2.12314	1.34366	0.99063	0.986544	1.85347	0.592978	2.26793	2.17894	3.69361
1.2036	0.699391			1.18819	0.977415	0.856018	1.1699	1.99284	0.819945	2.54763	0.653109	2.40415
1.61159	1.28033			2.18905	0.853888	0.73643	0.804141	1.91093	0.703194	3.13112	0.933295	2.54171
0.651385	1.54527			1.31871	1.00714	0.98062	1.17587	1.78251	0.697962	3.45774	0.538758	2.38422
1.77356	0.750706			0.425537	1.02522	0.732137	0.143471	1.91692	0.438678	3.13948	1.88414	2.61881
1.32012	0.495499			0.922871	1.07619	0.615071	1.26227	1.8316	0.593917	1.80948	0.270288	2.46272
1.14843	1.12489			1.46512	1.05773	1.45451	0.785515	1.9927	0.487087	1.96304	1.55601	2.62774
10.2398	1.15929			0.838736	1.13819	0.9369	0.971954	1.95688	0.34288	2.94055	1.08308	2.70466
0.799055	2.03624			0.156918	0.836361	0.824793	1.13914	1.48079	0.482321	3.24046	0.986329	2.54484
14.8596	2.93262			1.31904	1.45387	0.998626	1.05886	1.97282	1.3072	1.64946	0.929993	3.34066
0.857274	2.21862			1.25494	1.15068	1.24611	1.96755	1.86634	1.37189	2.79138	0.641022	3.13816
1.53091	1.5357			1.46172	0.755182	0.743859	1.05343	1.84681	1.58359	2.38301	1.75025	2.53554
16.9101	0.623773			1.13644	0.953874	2.08127	0.86352	1.87184	1.72682	4.82008	0.197556	2.6909
1.84888	1.37068			1.15775	1.06746	1.01329	1.04727	1.72922	1.37537	4.60701	0.547425	2.49727
0.878561	2.41445			0.95051	1.04155	1.23569	1.01992	1.57528	0.599343	5.04023	1.31451	2.50094
1.58982	2.20122			1.42715	0.547438	1.3106	1.46317	1.88906	0.772434	4.89113	1.02983	2.45994
0.827191	1.53808			1.09974	0.42566	1.13521	0.77817	1.76554	1.00525	5.68537	0.79458	2.43989
2.84939	2.23088			0.98105	1.3238	1.10354	0.858624	2.00507	0.793388	5.37978	0.970328	3.37019
1.49745	3.18348			1.32848	1.13339	1.15424	1.00384	1.95202	0.660701	5.34649	0.835864	3.41074
2.38581	2.75776			1.18504	0.927298	1.05827	0.793303	1.58872	0.782468	5.6557	0.980979	3.43349
1.61731	2.12596			0.972136	1.1722	1.52449	0.302269	1.66293	0.680293	5.40586	1.50731	3.4614
1.90144	1.73213			1.21205	1.40598	1.23013	1.06442	2.01837	0.686394	5.48881	1.81155	3.52902
1.55347	0.924753			1.19879	1.30627	1.08525	0.846459	1.81937	0.798497	4.41953	2.53219	3.41524
1.71636	1.3362			1.31155	0.747707	1.17728	1.01516	1.88459	0.761714	3.67751	2.49441	3.66994
1.56692	1.42178			1.44155	0.915074	1.06571	1.5709	1.82537	0.892362	1.86342	2.36647	3.54568
1.16646	0.645442			1.27824	0.784168	1.02005	1.50936	0.984182	1.01043	0.832638	2.36538	3.50554
1.32531	0.554977			1.41946	0.751392	0.91572	1.14005	1.20881	0.79342	0.565732	2.0055	4.19583
0.77392	1.68012			0.87726	0.931675	0.467953	1.17205	0.981	1.00389	0.673644	1.73007	4.04794
0.80446	1.6859			0.856826	0.995376	0.846472	1.13486	0.820287	0.926538	0.91467	2.43259	4.30108
0.785509	2.66476			1.05693	1.25884	1.20473	1.51919	0.843018	1.13419	0.158147	2.67298	4.41186
1.74865	2.17895			1.13206	0.776036	0.472242	1.12328	0.718388	0.900538	1.31948	2.94561	4.1254
0.744948	2.4557			1.35026	0.87147	0.992514	1.62446	1.02582	0.987939	1.41652	0.403626	3.40842
1.01986	1.04697			1.10177	0.96074	1.12857	1.12593	0.684886	2.00226	1.61573	0.576249	3.25638
1.20928	2.22164			1.04709	0.912252	0.796196	1.02997	0.800012	2.14259	2.61887	1.4632	3.61763
1.8466	2.48399			0.891603	1.4017	1.11727	0.912876	0.649072	1.8252	2.28736	0.924012	3.24694
1.06217	1.62052			1.09563	1.1596	0.969573	0.869258	0.968213	1.50155	1.7836	0.65134	3.5883
1.38989	1.35069			0.694109	0.867564	0.939248	0.526819	0.693073	1.69474	1.83478	1.74912	3.44835
2.25473	2.45441			0.702884	0.892035	0.844177	1.26033	0.843928	2.08315	1.48034	1.25277	3.48705
2.09357	1.20583			1.11342	1.23895	1.25453	1.19417	0.91395	1.91343	0.857037	2.15477	3.74462
2.3688	1.77276			0.71867	0.773166	1.32159	1.3792	0.981958	2.19087	2.26379	1.68122	3.36148
2.15211	1.71745			0.659953	0.922829	0.948383	1.1246	1.04097	1.76631	2.89979	2.72708	3.42732
1.97404	1.52742			0.96595	0.964972	1.18899	1.19897	1.01609	2.02827	2.2354	2.95616	3.34794
2.09085	3.45546			0.887371	1.08949	1.28008	1.09626	0.804338	1.88531	2.00501	2.07295	3.24826
2.28884	0.757672			1.20531	0.863722	1.13168	0.793967	0.872078	2.92446	0.660192	1.30433	3.32564
1.86939	2.59208			0.756305	1.69163	0.756817	0.782825	1.13024	2.58933	0.837531	1.91609	3.44837
1.38973	3.55384			0.764342	0.984333	0.69029	0.33811	1.0176	3.06465	1.07753	2.17579	3.58087
7.23213	2.47218			0.0811831	1.0544	0.161856	0.37576	0.83815	2.95203	2.79385	2.97221	4.20216
0.497775	1.25536			1.13093	0.944754	1.16264	1.25525	0.82784	2.839	1.74137	3.05774	3.61322
2.99339	2.10375			1.09581	1.82738	1.02119	1.08447	1.15525	2.77468	2.31098	4.06893	3.2708
2.146	1.43779			0.981254	1.84764	1.21404	1.2329	1.07356	3.12116	2.49933	3.09028	4.09447
0.420027	1.38576			1.13621	0.802288	1.33753	1.21042	0.741885	1.89328	4.06248	3.39092	3.24146
0.359501	1.40172			1.16258	1.35949	1.01459	0.872694	1.06536	1.9728	3.87579	3.03149	3.2392
1.21495	2.66082			1.32684	1.00232	0.940588	1.23314	1.06672	2.12898	2.69277	1.5904	3.10692
0.345199	2.73746			1.1139	1.00182	1.08052	0.721333	0.901247	1.58058	2.77833	1.66291	3.20445
2.14216	1.96963			1.4043	1.05303	1.07308	0.925096	0.864916	0.925573	0.957593	1.59681	3.24988
1.27514	3.31417			1.1355	1.12348	1.03292	1.79089	0.891549	1.06251	1.49856	1.68511	3.42209
1.05245	2.5831			1.4286	0.928584	0.766802	0.96587	0.960363	0.919928	1.95192	1.63126	3.59763
45.9901	1.68325			1.59591	1.15157	0.420151	0.703328	0.97422	0.926327	0.978191	1.60071	3.35195
6.29017	2.49241			1.62341	1.00549	0.334202	0.412003	1.28709	0.955291	1.24181	3.3153	3.23184
2.35793	2.44207			1.18891	0.899437	0.85069	0.715238	1.18243	0.879892	0.782915	4.61719	3.35117
1.84681	2.73864			1.448	0.587499	1.56623	0.738379	0.782685	0.892094	0.574087	3.55732	2.75201
0.973308	2.76052			1.09387	0.758153	1.58885	0.786197	0.884248	0.713357	1.5522	3.09005	3.16995
1.58364	3.8439			0.841206	0.814654	1.06298	0.938577	1.03815	0.925807	2.03681	3.6832	3.12127
1.47708	1.84826			0.928577	0.920528	1.05029	0.686904	1.04249	0.705759	2.14353	2.63214	3.1515
0.849894	1.34566			0.933379	0.607884	1.10051	0.947928	0.875325	1.68679	2.09618	2.77079	3.0442
1.41033	2.10089			0.245874	0.86878	1.43009	0.62079	0.83851	1.80625	2.82563	2.32649	3.06734
1.63376	1.41067			0.212636	0.594213	1.35905	0.715117	1.00789	1.71487	2.32848	2.15015	3.22272
0.366148	3.08854			0.336849	0.79842	1.32792	0.58154	0.838161	1.96627	4.84283	2.94318	2.06604
1.35805	1.88816			0.944182	0.619749	1.26317	0.846624	0.792076	1.16444	3.47995	3.17915	2.04256
1.07991	2.29561			1.02706	0.843955	1.29384	1.30408	0.757213	1.0271	5.78941	3.2032	1.10636
1.24556	1.83974			0.783461	1.01483	1.03865	0.640114	0.709074	1.03404	5.482	3.65725	0.843697
5.49084	2.3106			0.868562	1.02297	1.4356	1.51128	1.01783	1.03147	4.86659	3.73531	0.728159
0.604995	1.00107			0.701677	0.810556	1.50128	0.945358	1.05333	1.01889	3.29491	3.75072	0.670703
0.812502	2.23306			0.751376	1.17643	1.59355	0.739733	1.1416	0.987669	3.23261	2.61537	0.630733
1.0823	1.98744			0.710746	0.771851	1.33814	0.812892	1.46124	0.981576	3.7133	2.62481	0.579046
1.54791	4.60593			1.01146	1.15617	0.976475	0.732972	1.05087	2.39295	3.85206	2.85759	0.58057
0.454167	2.4765			0.844666	1.06815	1.92336	0.876004	1.08612	1.91494	4.34923	2.58525	0.493506
0.909988	2.53132			0.93034	0.841258	1.48002	0.959351	0.986759	0.798099	3.1574	2.62871	0.592442
0.941219	0.886918			0.817876	0.743493	1.22448	0.973244	0.879403	1.08224	3.40327	3.51463	0.649056
1.05208	0.83052			1.0664	1.03587	1.63191	0.826525	0.88822	1.59165	2.71211	2.41133	0.471166
2.38693	1.6864			0.939037	1.06256	1.52822	1.63242	0.81399	1.69734	3.06791	1.76735	0.570492
1.38335	3.11553			0.551394	2.017	1.14013	1.64162	1.04528	1.91999	3.03619	2.50826	0.557331
1.12429	1.30374			1.22657	0.911634	1.73694	1.23382	0.758573	0.980558	2.74545	2.05977	0.695958
2.79532	1.67868			1.00223	1.07261	1.28788	1.45455	0.781342	0.821293	5.20329	1.74407	0.525432
0.375031	2.82753			1.05941	0.941243	1.68768	1.60191	1.07351	0.919431	5.39913	2.15362	0.820989
0.721456	1.17232			1.23189	1.36519	1.12793	0.910012	1.1452	0.982532	5.81707	2.406	0.684255
1.62082	1.92614			0.981563	0.919475	0.877185	1.52316	0.951148	0.943245	5.33755	0.741392	0.615058
1.65432	0.913945			1.30905	1.27154	1.07711	1.63603	1.15453	1.06489	4.18789	1.47853	0.693827
3.44864	1.07133			1.04606	1.149	2.74706	1.76168	0.916667	0.755509	3.84203	2.20582	0.703827
1.01532	1.32756			0.671689	1.56553	0.762984	2.41824	0.56194	0.871086	4.77776	2.5342	0.888973
0.753277	1.91354			0.952687	1.332	2.12123	1.60042	1.01638	0.972374	4.72904	1.79379	0.722694
0.570778	1.47514			0.868355	0.564149	0.513455	0.664941	1.08967	1.24218	4.99856	1.67473	0.449231
1.17057	1.07825			1.05702	1.0283	1.01268	0.752553	1.07779	1.0707	5.27968	2.31829	0.765771
1.54708	2.28215			0.939412	0.621278	1.14805	0.826853	1.083	0.903936	5.99525	3.56954	0.791131
1.31692	1.18023			1.69356	0.808951	0.710326	0.692368	0.708555	0.877117	5.48211	2.70979	0.597098
1.75468	1.17315			1.26381	0.728883	0.751643	0.80273	1.19948	0.376202	6.93585	1.88464	0.601634
1.61407	1.38679			1.535	0.591503	0.845599	0.901952	0.798285	1.27596	5.65627	2.7099	0.682083
0.495457	1.82173			1.4998	1.03202	0.847888	0.691777	1.43259	1.16157	4.8802	3.46262	0.915558
0.542028	2.27602			1.23491	0.728817	0.794945	0.723136	1.16456	1.12868	4.4652	2.3853	0.617808
1.5793	1.63248			1.39111	1.71576	0.653759	0.992357	0.84498	0.779099	3.40233	2.1685	0.652687
2.48271	2.99692			1.10119	0.716374	0.925026	0.698504	0.758899	1.01037	3.51485	2.69933	0.443027
1.90112	2.47101			1.41524	1.22304	1.27904	0.822033	0.876816	0.93348	3.43086	4.15364	0.742492
1.05907	2.05317			2.16946	1.67635	1.08114	0.669327	1.01481	0.85542	3.35342	3.49064	1.03487
1.21574	1.29556			2.25608	1.65413	0.658199	1.66039	1.03534	0.881117	3.27754	3.26537	0.671571
0.748638	1.67759			1.56608	1.73158	1.09106	1.83549	1.12181	1.00937	3.98431	4.54656	0.888604
2.18922	1.6802			1.58608	0.856349	1.11786	1.68914	0.853243	1.36527	3.63183	4.2276	0.76189
1.29676	1.71585			0.705445	1.01467	1.61931	0.919433	0.43491	0.201016	3.52424	3.88602	0.611699
0.504926	1.99289			0.641965	0.978605	1.07991	0.857885	0.963733	0.224562	3.43229	3.48673	1.92607
2.14065	1.42705			1.2566	0.897264	1.23796	1.55682	0.821982	0.847071	2.17245	3.41768	1.98639
5.94287	2.23574			0.919902	1.14299	0.505094	1.44597	1.73826	1.14472	2.52194	3.25993	0.998359
1.47909	2.21873			1.02114	1.10844	0.378104	1.7479	1.26092	1.1056	3.47533	3.7759	1.18195
0.642644	2.51398			0.947756	1.07434	0.599686	1.53572	2.06193	1.07472	2.33761	4.03787	0.662987
1.22499	2.98258			1.06694	1.24131	0.541011	1.62598	2.21169	0.386055	2.39508	3.87848	0.570743
1.61967	3.68095			0.835947	1.12465	0.350838	1.30275	2.25414	1.03127	2.70991	3.70035	0.973122
1.5061	2.5059			0.407625	1.21594	0.377548	0.602302	1.78562	1.22384	4.99708	3.55727	1.07754
0.870232	2.52544			0.961689	0.661749	0.421735	0.813451	1.86462	0.947259	5.61282	3.98081	1.16686
0.976938	2.60472			1.08092	1.63489	0.668717	1.45514	2.0278	1.55337	6.18862	4.76337	0.930395
1.49828	1.51919			0.716655	0.873752	0.516368	0.765021	1.47437	1.84983	3.75503	4.26122	1.11504
1.17602	2.20583			0.738227	1.0868	0.363107	0.163718	0.963649	1.4845	3.65983	3.51027	1.12891
1.33249	3.1678			0.955839	1.0321	0.23547	0.600756	1.06834	1.2028	4.62316	2.90881	0.888022
1.51692	3.13325			1.12039	1.03881	0.458975	0.751011	1.40839	2.59461	4.29838	2.83169	0.928841
1.17903	3.31375			1.17408	1.03931	0.265826	1.47639	1.00221	1.77391	3.37959	3.0301	0.950645
2.33241	2.89613			0.70582	1.21501	0.39983	1.57062	0.901504	1.86951	3.4793	3.07745	0.895368
1.41158	3.60504			0.672156	1.71239	0.328941	1.89939	0.854709	0.725572	4.54797	2.90203	0.874814
1.84584	2.79348			0.882895	0.911843	0.407899	1.25797	0.436256	0.773836	4.525	3.44019	0.742023
1.46276	2.46656			1.82055	0.910249	0.607255	0.715343	0.583749	0.732081	3.89454	3.0053	0.222847
1.59425	1.81042			2.14407	0.702106	0.392397	0.505153	1.02472	1.10976	4.02314	3.96236	0.128917
2.01168	2.28437			1.82297	0.665223	0.263999	0.38785	0.459305	0.827284	3.49189	3.90536	0.3235
0.981332	3.23928			2.01289	0.616966	0.289166	0.820779	0.643445	1.30447	3.46579	4.47988	0.939188
3.17681	1.88271			2.50086	0.646522	0.426768	0.668181	0.526867	0.928057	2.98128	4.27006	0.973261
1.39368	1.10429			1.39423	0.621756	0.636657	0.821053	1.17766	0.740383	3.28552	2.97029	1.07364
1.9354	1.47072			1.40103	1.03432	0.539837	0.496028	0.874162	0.740341	2.78686	3.3073	1.79061
1.72597	0.72844			1.20985	0.590566	0.755481	0.472963	0.580008	0.852887	2.38853	3.8991	2.06519
1.85542	3.15268			1.18234	1.47805	0.325946	0.619693	1.28847	0.868719	2.3223	3.94859	1.01134
1.18756	2.43193			1.13905	1.77616	0.593797	0.6045	1.34959	0.991645	3.57339	3.27429	0.914345
0.739098	1.74958			1.54785	0.956902	0.743576	0.621232	0.958615	1.34741	2.00061	4.60507	1.11977
1.2455	2.26978			1.47707	1.03549	0.515295	0.607143	0.79212	0.927095	1.71712	3.99351	0.908543
1.32404	0.979429			0.584037	1.15694	0.670488	0.877853	0.750938	1.22995	2.54906	3.72771	0.694989
0.564034	1.61076			0.490723	1.08358	0.418267	0.373182	0.990311	0.969752	2.48546	4.00353	0.85558
0.602552	1.99456			1.27119	0.705238	0.541672	0.619623	0.793184	1.07999	1.85421	3.70512	0.647434
1.73862	0.343326			1.05001	1.096	0.760017	0.420555	0.444242	1.02359	2.31273	3.12437	0.75417
1.42058	1.0056			0.993701	1.17339	0.5149	0.442349	0.784247	0.846344	1.97657	4.49068	0.96021
1.57441	1.57719			1.0178	0.940231	0.449615	0.579386	0.879781	1.97162	2.55131	5.53799	0.851539
1.03069	2.26986			1.1816	1.01875	0.628675	0.571414	0.761656	1.86701	2.03821	5.09045	0.810112
1.00545	1.83102			0.702813	1.50454	0.691185	0.633499	0.779094	2.1328	2.69725	3.44528	0.876798
1.15431	1.49545			1.00408	0.730393	0.260266	1.32849	0.236089	2.29961	1.69319	3.593	0.878415
0.800642	1.17992			0.977263	1.05185	0.391205	1.27628	0.265741	2.08796	2.89207	4.03941	0.968342
1.11149	0.475458			1.07283	0.841351	0.514698	1.39968	0.749019	1.75519	2.85038	3.7411	1.04967
1.74885	1.57148			0.991298	1.06317	0.536694	1.40542	0.637918	1.98651	3.43936	3.89923	0.962984
2.83459	1.12661			0.814912	0.940662	0.267769	0.808453	0.5612	2.29454	3.05054	4.83694	0.954364
1.63088	0.731756			0.997877	0.313848	0.385461	0.482134	0.671961	1.86324	3.23782	4.57476	0.935233
2.20624	0.63622			0.886834	0.534808	0.309152	0.41641	1.01878	1.99584	2.45596	3.57751	1.03406
4.77141	0.527459			0.971599	0.528591	0.425158	0.610254	0.622036	0.826406	2.71005	3.90055	0.880183
2.67279	1.15835			0.944339	0.864233	0.344462	0.67169	0.647321	0.788698	3.77833	4.34567	0.867911
2.75198	0.429429			1.04061	0.555607	0.456998	1.26068	0.512331	0.950263	3.88199	3.26755	0.990004
2.2827	0.727518			0.0948852	0.606345	0.246392	0.397474	0.353662	0.915559	2.39756	1.85823	0.860276
1.77335	1.30911			0.269187	1.18496	0.304985	0.589255	0.542178	0.753323	2.74581	2.48815	0.875917
3.16996	0.492525			0.845995	0.680971	0.472589	1.08282	0.540046	0.962363	3.23037	1.7275	0.802252
2.83639	0.636698			0.725746	0.786545	0.326294	1.20131	0.410804	0.714979	3.37163	0.638201	0.80709
2.90925	1.61029			0.625424	0.574884	0.441625	0.728245	0.557603	0.906476	3.43999	1.45069	1.01621
3.31907	1.27104			0.943748	0.544313	0.378927	1.15889	0.51591	0.83232	4.57211	1.62454	1.07459
4.00653	1.26863			0.833375	0.693906	0.345996	1.22921	0.505651	0.801613	3.87175	1.43629	0.658428
5.61484	1.22916			0.707744	1.51478	0.2633	0.550249	1.08292	0.835993	3.04451	1.38894	1.00581
3.95903	0.668454			0.658943	0.702735	0.468214	0.701825	0.780261	0.881482	3.8881	2.66932	0.688231
4.4219	0.525946			1.30695	0.536916	0.507536	1.24095	1.38266	0.702267	4.06771	1.52511	0.85297
2.03943	1.16784			1.37218	2.16158	0.571323	1.46067	0.573629	0.837333	3.63248	3.77368	0.698278
4.15444	1.2664			0.959263	0.833911	0.360779	1.38254	1.63078	0.99739	3.94713	5.32761	0.147509
4.17176	1.38238			0.978245	0.860074	0.338495	1.94313	0.733736	1.11764	3.58468	4.35827	0.814774
4.67772	2.03859			0.814481	0.493055	0.616284	1.3384	0.992033	0.814023	3.33799	4.38584	0.835947
2.10078	1.10075			1.13334	1.24288	0.461135	0.705593	1.21599	0.853992	3.33314	3.70981	0.615004
3.60035	1.59327			1.50829	0.757551	0.479115	0.721635	0.577458	0.712757	3.34754	3.30133	0.713534
3.279	0.974987			1.35091	0.562368	0.407339	1.07891	1.18549	0.713701	4.41612	2.20338	0.542159
3.4506	1.03248			1.22132	0.594669	0.349556	1.19592	1.31507	0.65088	5.52042	1.89575	0.832162
4.52194	0.620401			1.0358	0.838934	0.337659	1.16331	1.25648	0.929559	4.16935	2.12872	0.654396
3.35056	1.95097			2.06905	0.706555	0.540343	0.670001	1.86392	1.06527	4.29181	1.78838	0.731186
2.15293	0.441115			1.64132	0.925959	1.66486	0.765464	1.76235	0.932578	4.10373	2.46374	0.794104
1.95567	0.636336			1.12785	0.451679	0.37292	0.317317	1.5474	0.950561	4.33074	3.5065	0.800111
2.02783	1.80791			1.04381	0.565542	0.458187	0.43346	2.2656	0.624635	4.2271	3.78105	0.822401
1.77273	1.77312			1.14103	0.581758	0.630294	0.597387	1.53154	0.967605	4.08671	3.12953	1.29262
1.07019	1.83854			0.923748	1.18117	0.382579	1.27268	1.49798	1.16137	4.5805	2.9419	0.851857
1.11292	2.55058			1.32431	1.52927	0.517614	1.37377	2.12868	1.21855	4.31209	2.90064	0.820019
1.11262	1.76531			0.944849	0.457386	0.495363	1.59203	1.97473	1.19225	3.31457	2.69071	0.732454
1.09059	2.84612			1.155	0.887072	0.487312	1.47455	1.20073	1.31659	3.60515	2.6213	0.735004
1.98416	2.55505			1.45	0.794247	0.640503	2.27102	0.996684	1.09	3.39005	2.23158	1.58338
1.1443	4.25844			1.01744	0.530708	0.423116	2.30224	0.905205	1.28465	3.41673	3.09202	1.43181
1.03307	2.84425			0.94762	0.713434	0.470641	2.31022	0.739289	1.34252	3.51573	2.60613	1.65549
0.423255	2.95222			1.07984	0.781278	0.28094	2.43634	1.74245	1.33858	3.37421	2.1103	0.974302
0.974377	2.96573			0.888552	0.711999	0.562218	2.17443	0.477983	1.49362	3.46078	4.28698	1.60404
0.74109	4.40689			1.2959	0.567582	0.501814	2.32394	1.67449	1.55296	4.90283	2.99408	1.52107
1.27761	3.52158			1.11686	0.654617	0.310074	1.34051	1.62965	1.46964	5.60671	3.39947	1.55827
0.520689	4.12719			1.51814	0.731718	0.404243	0.939106	1.49955	1.4661	3.52468	3.35	2.25163
0.766877	1.5974			1.09646	1.72455	0.437748	1.39308	1.66367	1.44548	3.70276	3.53432	3.27934
1.39454	2.20212			0.93607	1.00272	0.40595	0.971189	1.36652	1.31692	3.38079	3.41549	3.70885
0.515414	2.82515			1.13352	0.59362	0.376723	1.54687	1.33873	1.63224	4.39849	2.72643	3.41246
1.35387	3.61865			1.24995	0.58858	0.627611	1.14093	1.65221	1.65911	4.27314	2.05443	3.22067
0.568423	3.45662			0.68243	0.725513	0.188205	1.55345	1.78648	1.46324	4.20694	2.76085	3.04199
1.27518	3.82976			0.760143	0.702047	0.089163	1.30657	0.9227	0.171858	4.28689	4.61423	2.93023
1.9146	3.76384			1.20973	0.651486	0.522104	1.40484	0.50863	0.15825	4.3508	4.42228	2.3713
1.34924	2.5764			0.812104	1.15766	0.472642	1.05886	0.457952	1.05592	4.81636	4.67202	1.79219
1.45245	3.19618			1.08057	1.16897	0.392038	1.20059	0.791849	1.05093	5.06991	3.5179	1.61298
1.26162	1.45039			1.4278	0.840609	0.897508	1.10662	0.31124	1.56914	5.1441	3.82951	1.65212
1.66071	3.61864			1.049	1.27841	1.53679	1.42398	1.71577	2.00114	4.7176	3.89946	1.759
0.52625	3.61972			0.496405	0.759976	1.20119	1.38267	2.13223	1.1994	5.16878	3.85384	1.62402
1.81425	3.95831			0.55873	0.959233	1.08959	1.7288	0.383706	1.22609	4.60106	3.88894	1.61048
0.852529	2.1346			0.635563	1.94356	0.805929	1.48317	0.489987	1.31913	4.79604	3.93037	1.60935
0.525838	3.10154			0.579513	0.715362	0.872943	1.20649	0.832143	0.697607	4.89303	2.83238	1.14176
1.07098	4.00868			0.400464	0.759195	0.912396	0.844287	0.488082	0.929569	4.08052	2.64275	0.731732
0.733693	2.40967			0.497015	0.693907	0.885866	1.07074	0.584158	1.10999	5.16218	2.59876	0.965975
1.78527	1.82615			0.201929	1.19872	1.05227	1.07389	0.914605	0.850343	4.9718	2.46187	0.88614
2.33463	2.73574			0.784677	0.574875	1.2193	0.786082	0.871856	0.908775	6.12555	3.36423	0.708154
2.40313	2.1664			0.204546	0.97115	1.06351	1.00883	0.779943	0.968075	4.16732	3.17355	0.703186
1.32764	1.62531			0.557561	1.32755	0.689657	1.37074	1.17638	1.04902	3.34473	2.98089	0.921469
0.752918	2.53283			0.245219	0.871834	0.503882	1.15499	0.778446	0.845	5.23879	3.33132	0.665671
1.3312	1.23273			0.845215	1.11102	0.677817	0.180431	0.682611	0.938631	3.97184	3.28402	0.760516
0.500829	2.30803			0.691393	1.08305	0.409388	0.598955	0.774546	0.978028	3.27672	2.96359	0.662584
0.69972	1.07582			0.898485	0.990672	0.490279	0.294033	0.191098	1.05165	4.67574	3.13244	0.701658
1.04134	0.93845			0.969473	0.69399	0.434467	1.00819	0.355956	0.903306	5.70664	3.26836	0.676416
0.938417	1.20998			0.760824	1.70215	0.461206	1.12331	0.429741	1.07392	5.46544	3.30972	0.717049
1.18733	2.59994			0.894598	0.727461	0.509527	1.04129	0.911683	0.980229	5.74792	3.22397	0.555891
1.86023	3.25581			0.73874	1.30615	0.534581	0.720766	0.77089	0.750481	5.0087	3.21538	0.78703
0.363471	4.20998			0.686079	0.726916	0.674322	0.964252	1.04867	0.866513	4.74824	3.10424	0.836152
32.3884	3.7007			0.850071	1.32172	0.818937	0.84713	0.852188	0.898429	3.69437	2.27217	0.973617
0.605377	1.78404			1.11531	1.39491	0.695164	0.71808	1.03788	0.904098	4.36056	3.10285	0.623216
2.48393	2.05762			1.00147	1.2941	0.736706	0.938621	0.732147	0.750062	4.67799	3.82553	0.717895
0.556528	4.04949			0.795156	0.7002	0.792465	0.909854	0.890664	0.222076	4.69678	3.95661	0.759314
0.876884	3.69897			1.0469	0.611098	0.765717	0.821051	1.00941	1.16993	4.43357	3.90169	0.747672
1.47288	3.40759			0.952211	0.720652	1.54559	0.796633	0.914015	0.839713	3.4989	3.81359	0.759199
0.717795	1.16239			0.950623	0.847564	1.11651	1.22276	1.02875	0.863354	3.18352	2.93975	0.752429
0.850523	3.31596			1.05076	0.206809	1.05983	0.849453	1.38556	0.92945	4.10006	3.73812	0.988577
1.59747	3.10248			0.418696	0.281907	1.37002	1.072	0.842531	0.819974	3.98883	3.2354	0.759974
1.46365	2.36602			0.898063	0.681517	1.09215	1.87356	0.858969	1.1024	4.813	3.67565	1.51578
1.15688	1.45047			1.08156	0.544323	1.04783	1.97746	1.23236	0.987947	4.44286	2.55186	1.58924
1.39749	1.94438			0.826703	0.61956	0.794109	1.86288	1.29511	0.804315	4.70248	2.40004	1.57345
1.0339	1.67394			0.680285	1.36485	1.00996	2.00863	1.196	0.977696	4.29539	2.53949	1.45549
66.1257	2.71738			0.781722	0.484962	1.22584	0.823383	0.993208	0.731899	3.97054	2.35061	1.401
1.71068	2.23598			0.831073	1.18345	1.0546	1.98733	0.632291	0.667098	3.5653	2.71785	0.56898
34.8042	2.42995			0.755925	0.702607	0.812365	1.86672	0.60131	0.760937	9.90323	2.16716	1.41754
0.48214	4.5286			0.816727	1.00184	0.671736	0.838425	0.751033	0.828802	5.21628	2.67169	1.47955
1.80168	4.05763			0.650471	0.40951	0.633668	0.89221	0.648959	0.896941	5.43461	2.37424	1.63284
1.51432	4.02556			0.743642	0.786176	0.814863	0.95874	0.984585	0.874184	6.3059	2.13517	0.823281
1.06076	2.98538			1.00432	0.951879	0.616889	0.73479	0.739277	0.879782	6.18125	2.265	0.843003
1.26363	2.74809			0.937513	0.709852	0.989482	0.428335	0.776873	0.873847	4.42601	2.04431	0.0693822
0.74425	2.61547			0.728534	0.929875	1.12174	0.977364	0.928257	0.949039	5.72917	2.31373	0.648316
1.35618	3.2097			0.507249	0.969582	1.02862	1.61476	0.961187	1.35729	2.03579	2.0923	0.80044
0.492504	3.38594			1.05072	1.00779	1.00502	2.08872	0.98517	1.31128	3.53095	3.09872	0.66224
1.59437	1.79321			1.03684	0.46836	1.27439	2.20164	1.06603	0.751405	2.72636	2.90921	0.61601
0.96049	1.15573			1.47831	0.692644	1.36576	0.751267	1.18057	1.24177	2.29946	3.22637	0.88613
1.04859	1.54416			1.17356	0.941007	0.826712	0.941957	0.777842	0.833205	2.18657	2.91828	0.503943
1.46689	2.14164			1.08224	1.73595	1.08496	0.677955	1.1948	1.0568	0.931738	3.87731	0.734109
0.929936	3.82489			1.53899	1.04676	0.965631	0.854115	1.14083	1.12204	1.39099	4.40124	0.899203
0.679008	2.85961			1.13508	1.28181	1.04962	0.880001	0.845221	0.959648	2.4228	2.79653	0.665152
0.705036	2.49268			1.23834	1.7431	0.899721	0.915519	0.722892	1.49742	4.11105	3.08105	0.811532
1.8887	3.375			1.64877	1.50576	0.942579	0.675979	0.84472	0.550284	5.62953	3.52032	0.731246
1.36586	2.72697			1.18311	1.27103	0.904608	0.820769	0.802811	0.765981	7.21068	2.79737	0.838453
0.933133	2.86863			1.25412	0.77588	0.339017	0.965555	0.893215	0.758453	6.97439	4.02499	1.82426
32.4796	1.89047			1.41085	0.816104	0.891496	1.00179	0.656742	0.855655	5.9021	3.39639	1.83103
1.23139	2.53533			0.146128	0.724336	0.832256	1.07717	0.771283	0.845127	3.23648	3.57943	2.01057
0.879857	4.16047			1.16816	1.03693	0.677387	0.955281	0.986906	0.95494	2.73811	3.74486	1.95644
0.939819	4.06772			1.47421	1.05195	0.855445	0.920266	1.09996	1.04488	1.32647	2.67545	2.029
23.4173	3.81799			1.34102	0.849126	0.838905	0.928341	0.792422	2.07595	0.272371	3.0698	3.04322
1.30122	4.3247			1.11931	0.382592	0.549239	0.886087	1.11021	2.10625	0.275772	3.10151	2.95779
1.44419	5.0204			1.06235	0.701744	0.614191	0.982808	0.703804	1.89625	1.30831	3.44648	2.34803
0.82601	1.98176			1.57502	0.821417	1.06176	1.0458	0.72034	2.02839	1.08423	3.65766	1.78588
1.44015	0.402461			1.19469	0.857032	1.05431	1.50588	0.801243	0.876679	1.79659	3.50249	1.86858
23.5591	2.67134			1.09739	0.663478	0.815097	0.961579	0.878605	1.03889	1.62923	3.58166	1.7024
1.24083	0.834548			1.26987	0.655395	1.25265	0.985676	0.957849	0.858279	1.81584	3.62644	1.99042
5.22468	2.03321			1.07123	0.619512	1.09611	0.961327	1.08349	1.04066	4.63451	3.40721	2.13168
0.778435	2.37699			1.40634	1.24126	0.577137	1.36593	0.793497	0.941017	5.16439	3.58645	1.99723
1.60117	1.18805			1.0312	0.901092	0.876435	1.13057	0.769102	1.70219	3.85277	3.65887	2.39301
1.45768	1.53149			1.05274	1.05436	1.02895	1.48811	0.927741	1.95094	2.45646	3.41797	2.91769
4.94909	1.40411			1.27277	0.576277	1.17112	0.900396	0.985103	1.83826	1.62004	3.50147	2.98371
2.10014	0.517191			1.35549	1.28918	0.926333	1.47513	1.20432	1.5468	2.70562	5.23793	3.08833
1.44763	1.46305			1.29283	0.798134	1.00606	1.15051	0.937445	1.69858	1.97445	4.3092	1.93625
1.45382	1.62773			1.07528	0.945092	0.804341	1.06591	0.746003	1.66781	1.7793	4.18133	1.85716
1.66184	1.53966			1.36105	1.01093	0.500393	1.09008	0.873387	1.75067	2.83782	3.30837	1.89285
1.68607	2.82535			1.25753	0.829926	1.30898	0.857099	0.865887	1.73889	5.83076	3.04851	1.71482
1.99066	2.17796			1.59103	0.878633	1.01449	1.21625	0.808408	1.02434	6.29028	3.43834	1.71638
2.03583	3.53641			1.41154	0.993195	0.804168	1.38893	1.86973	0.936707	6.21622	3.54767	1.95744
1.19138	3.64222			1.393	0.889678	0.780756	1.09231	1.9158	1.16949	4.98954	3.62999	1.54567
1.27129	2.3144			1.8259	0.833416	0.900652	0.812926	2.34696	1.00092	3.29484	4.22318	1.64496
1.69989	2.52367			1.51818	0.687983	0.809395	0.668671	2.3373	1.13692	4.25018	4.14785	1.75924
1.39561	3.57152			1.71945	0.721393	0.632823	1.13228	2.36077	1.094	3.82565	4.11458	2.37413
2.28293	2.34693			1.68894	0.909668	0.822063	0.939257	2.43873	1.16427	3.68625	4.46433	2.85021
1.47971	0.996762			1.65604	0.978076	1.03541	1.26562	1.35249	1.09658	3.55815	4.82978	2.67895
1.67858	3.18434			1.57499	1.33632	1.57469	1.17275	1.80917	1.42176	2.69195	4.00073	2.6835
1.22081	1.66183			1.39568	0.824305	1.37886	1.64462	1.58261	1.18132	2.69068	3.9879	1.5558
2.25119	3.04613			1.46452	0.869009	1.14367	1.0256	1.80143	0.984976	2.78948	3.98091	1.74241
2.77328	1.39859			1.65306	0.920014	0.924821	0.936707	1.65245	1.11511	2.8898	3.97785	1.90689
1.46223	1.14285			0.997614	1.1401	1.1959	1.01128	0.861068	1.21154	3.64002	4.03332	1.69093
1.26434	0.793307			1.26621	1.00006	1.33894	0.82619	0.929423	0.910077	2.77795	3.55951	1.63534
1.4753	1.5937			0.90344	1.01337	1.18773	0.921942	1.03233	0.939336	3.50983	3.33357	1.73786
1.30111	2.87313			0.815594	0.748516	1.66627	1.98341	0.856656	1.09659	3.08604	2.5216	1.63953
1.63719	1.20645			0.85689	0.825315	1.00158	2.32348	1.03177	0.861059	2.94188	2.4152	1.74321
1.13553	1.79828			0.849391	0.693212	0.849637	2.04553	0.957371	1.04731	2.73823	2.53127	1.42596
0.8235	2.33651			0.767375	1.43407	1.47181	1.77396	0.877004	0.88443	4.08498	3.06602	1.03928
1.29451	1.03437			1.004	0.807057	1.39711	1.28342	1.01671	0.983615	2.95332	3.19252	0.987525
1.60087	1.08956			0.84187	1.12635	1.17302	1.03818	0.875284	0.728866	2.97355	2.8971	0.310903
1.44106	3.48105			1.07793	0.720301	0.242686	1.14724	1.00616	0.906639	1.93795	2.54504	1.04993
2.89313	0.942223			1.14109	0.848888	0.399811	1.2086	0.961436	0.991437	3.34042	3.60783	0.913315
1.92313	3.24101			1.04662	1.98719	1.00055	0.850374	0.970388	1.04247	5.36854	4.36155	0.806879
1.41981	2.26916			1.00065	0.752394	1.20754	1.28805	1.16228	0.989451	2.31258	3.54295	1.19545
2.06203	2.00483			2.14514	0.69418	1.09802	1.41685	0.876351	0.943391	1.28225	4.56958	1.03563
2.37876	1.89122			2.52209	0.812112	1.3663	1.12449	1.78385	0.978513	1.65336	4.35758	2.08608
1.81346	3.1108			2.32612	0.65375	1.14564	1.33125	1.91189	1.87311	1.76019	4.44899	1.90412
1.39929	1.12222			1.0575	0.905934	1.41243	0.878165	1.84179	1.96631	1.67834	4.73798	2.08037
1.2176	3.08114			1.93838	0.754904	1.37392	1.15442	1.91944	2.28094	2.34965	1.90443	2.02207
1.24139	1.87601			2.47582	0.63371	1.41614	1.72144	1.9838	2.13406	1.30068	2.16015	1.73485
1.85432	1.01944			2.15856	0.455796	1.27847	1.87705	1.25017	1.96235	1.62556	1.47856	1.82868
1.68941	1.1299			1.61825	0.70431	1.29325	1.70024	0.800299	1.66107	0.722366	2.70973	1.8611
1.79023	3.30545			2.01027	0.873541	1.13585	1.82926	2.12494	1.88957	3.03693	2.83535	0.984471
1.4257	1.49261			1.78282	0.485878	1.99678	2.04487	1.57591	1.04544	0.901826	1.63469	0.986759
1.14919	1.78921			2.0788	0.692974	1.24173	2.76325	0.792017	1.04722	0.848812	1.57882	0.99663
1.16531	2.49886			1.35994	1.59778	1.37649	1.18877	1.10685	1.09442	2.37872	0.650065	1.0858
0.859578	1.62281			1.58119	1.47004	1.27268	1.17849	0.830047	0.867501	2.33077	0.893903	1.09412
2.31285	4.15388			0.193987	1.10015	1.00755	0.984107	0.748337	1.03981	1.82785	0.939227	0.801567
1.41602	1.58167			1.34432	0.78609	0.965131	0.886766	0.884595	0.754066	2.0754	1.09592	0.95523
1.04312	0.926659			0.893825	1.00374	0.804096	1.18466	0.88244	0.961658	1.23269	1.9719	0.814616
1.83213	0.721201			1.23421	0.258477	0.82535	1.22093	0.781325	0.885719	0.761354	0.96299	1.21954
1.07275	0.472905			0.791944	0.57387	0.959575	1.10187	0.733351	0.909783	0.799801	1.10754	1.0395
0.50548	1.92798			0.515871	0.816856	1.26823	1.03292	1.02222	1.12792	1.10991	1.73021	0.963995
1.3135	2.13228			0.909756	0.647977	1.04254	1.28142	1.012	1.00123	1.81195	1.6855	1.1185
1.15094	1.15022			1.12504	1.2119	0.833763	0.962818	0.881488	0.887346	1.84458	1.62437	1.18824
1.40149	2.82316			1.18554	1.25739	1.02951	1.73203	0.735544	0.946396	1.51331	1.44327	2.02242
1.39621	1.56217			1.46276	1.03701	0.817001	2.06698	0.632321	1.0275	1.52653	2.54139	1.95999
1.46878	2.25871			2.50913	0.916038	0.992872	1.84717	0.813147	0.970181	1.13846	2.41674	2.84793
1.19808	2.91129			1.55577	1.57163	0.92334	1.33885	2.59863	1.12576	1.01897	1.91041	1.70506
1.36386	2.66604			1.02431	1.0758	0.905161	1.03454	3.51632	0.958639	1.76092	2.30785	1.73361
2.80457	4.21614			0.989479	1.34041	0.7669	1.08582	3.47479	0.954493	1.77427	2.92729	1.09075
1.87522	3.489			0.977646	1.54585	0.831919	1.39239	3.42292	1.13693	1.73308	4.11535	1.18621
1.41431	2.57221			1.17622	0.804964	1.08529	1.44645	3.3974	0.931634	3.14562	3.33143	0.691392
0.888445	1.57519			1.13144	0.384582	1.03675	2.28181	3.55853	1.02124	1.98077	3.5564	0.724356
1.41649	1.81712			0.999305	0.445208	1.11247	2.05303	3.41209	1.36815	1.72813	3.7968	0.829557
2.41224	1.24283			1.15827	1.44863	0.888558	2.46708	3.25535	1.01682	1.87602	4.43937	0.724096
1.57959	1.17764			1.04489	0.801055	0.967626	3.175	1.84792	1.16459	2.92314	3.44917	0.992836
1.59851	0.933436			0.838974	1.02287	0.902526	1.91952	3.50128	1.12613	3.44328	3.90461	0.981765
2.11115	1.13382			0.824033	1.09407	0.696983	2.18235	3.27464	1.06898	2.42417	3.79365	0.825907
2.54824	1.69507			1.60825	0.866983	0.870864	2.26592	2.92719	0.856659	4.42676	1.73267	0.725681
1.12114	0.704768			1.58964	1.52694	0.823264	1.28992	2.10234	0.697811	2.71446	1.89352	0.824259
2.0851	1.27507			1.5426	0.278013	0.163163	1.96863	2.12917	0.955836	3.47621	0.78061	0.95664
2.84072	1.45037			1.27076	0.36442	0.544756	2.27947	1.73688	1.10702	4.37102	0.825284	0.793071
2.63908	1.87537			1.48539	0.954943	0.590538	2.64322	2.33534	0.703606	4.64461	1.12033	0.738998
1.51312	1.2385			0.330614	1.17782	0.696179	1.45971	2.0486	2.09335	4.94426	0.756597	0.788819
1.20282	1.5094			0.877256	0.728623	0.663644	1.21102	1.08122	2.10133	4.82746	0.853162	0.804657
2.83542	3.26365			1.06736	0.427438	0.513925	1.54898	2.32562	2.21907	3.9524	0.946896	1.03961
1.81507	1.43042			0.956704	0.527969	0.798082	1.22028	1.63587	2.02781	4.47083	0.756102	0.72366
2.0858	1.61249			1.32501	0.638866	0.679134	0.982719	1.45031	1.9377	3.60758	0.753507	0.790729
2.54438	2.71488			1.25655	0.987976	0.495442	1.57108	0.939054	1.05854	4.67663	0.664499	0.827287
0.976581	1.3781			0.862221	0.985196	1.21033	1.41141	0.969989	0.984751	4.63725	0.927014	0.858415
1.15037	3.57399			1.31177	1.04763	0.978282	0.990201	1.7012	0.763644	5.00325	0.797497	0.651752
1.60947	3.9473			1.31342	1.32185	1.10856	0.888948	1.45076	0.977666	4.60492	0.77329	0.923256
2.83683	1.37731			1.28394	0.931945	1.38306	1.07406	1.18665	1.13149	4.69361	1.14142	0.809699
1.98401	2.80414			1.08825	2.35549	1.26006	1.49217	1.25358	0.990674	5.23647	1.76502	0.707071
1.85755	2.58501			1.05831	0.881195	1.10105	0.402173	1.30544	0.804894	5.3193	1.81259	0.946332
1.87591	1.05049			1.67996	0.820806	0.860758	2.23179	1.15512	1.02989	5.41955	1.72422	0.702435
2.50332	1.43885			1.64811	1.0985	0.774422	1.96876	1.1693	0.960495	5.28719	1.27955	0.810657
1.76317	0.586086			1.25804	0.797477	0.747677	2.16873	1.22439	0.955438	5.09555	2.39592	0.61863
3.5412	1.30718			1.28385	0.822392	0.958306	2.08942	1.16861	1.01008	5.49263	3.15435	0.810608
2.20892	2.20677			1.08774	1.36935	0.797098	1.74427	1.60623	1.04281	5.56179	2.45499	0.648338
1.63666	1.18979			1.1537	1.73159	0.924897	1.24868	2.09126	0.865411	3.23122	2.65227	0.80997
3.22378	0.965964			1.39521	1.27353	1.24918	0.765246	1.18276	0.945084	2.51329	2.25293	1.0995
3.33514	1.27686			1.4153	1.33451	0.733065	0.914938	1.30407	0.971243	3.71286	3.40403	0.848732
2.31017	1.93463			1.09619	1.18788	0.709772	0.894161	2.33611	1.14167	3.46429	2.25963	0.949277
2.90697	0.860198			1.20559	1.3425	0.707779	0.9021	1.66499	2.05794	2.33843	2.44072	0.806186
0.625883	2.51676			0.909868	1.07269	0.633487	1.17233	2.43067	1.96093	2.18249	2.06327	0.788943
0.486161	0.532218			1.0128	1.73182	1.34996	0.741621	2.21028	1.93835	2.43547	1.04289	1.5829
1.87571	1.74353			0.92632	1.33569	1.26165	1.43011	2.23296	1.8415	2.38923	1.69638	1.69712
0.709734	1.51521			0.781621	1.42149	1.06823	0.754964	2.09298	1.95598	3.23585	1.8268	1.01701
2.27052	1.18045			1.44732	1.57634	1.26146	1.55111	1.78911	0.851032	2.91365	2.83671	0.870365
0.94972	1.40766			1.56331	1.30357	1.20919	0.823924	2.29248	0.988468	2.90153	3.41162	0.695402
1.02371	1.32937			1.02688	0.998963	1.02136	0.679776	1.98796	1.05469	3.54358	4.15325	0.763271
1.79158	1.25414			1.21269	1.46016	1.09205	0.867363	1.50548	0.846058	3.14588	4.05878	0.927796
2.01896	1.57878			1.28654	1.12552	0.999835	1.71694	1.29571	0.954174	3.43321	2.68988	0.692433
2.51503	2.02459			1.05217	1.20365	1.05207	0.989003	1.57778	0.8891	3.1684	2.80521	0.868156
2.21231	0.683557			1.02235	0.999706	0.941956	0.630721	0.850131	0.770898	2.45502	3.71526	0.763391
3.07577	3.57407			1.1236	0.865618	1.0512	0.860365	1.94265	0.953743	2.67659	3.64331	0.897286
3.20329	1.38982			1.1976	1.03425	1.02804	0.799191	1.98729	0.779132	3.66919	3.90443	0.859972
2.89731	1.64967			1.17495	1.08844	1.11103	0.561737	2.1488	0.983543	3.63036	4.30833	0.784375
2.23687	1.7217			1.26592	0.604994	1.0397	0.727144	2.00073	1.5276	3.63857	4.32005	0.982066
2.02917	1.75992			1.12621	1.00438	1.11716	0.593312	2.77383	2.08764	3.48618	3.56904	0.694539
1.93201	2.56125			1.18777	1.34356	0.957058	0.803831	2.19243	2.18017	2.59925	2.66661	0.858805
2.86213	2.95796			1.64504	1.21494	1.03965	0.636289	2.1596	2.80088	3.75181	1.48192	0.607057
3.04161	1.62452			1.30838	0.662451	1.01385	0.705651	2.02281	1.88189	3.69899	3.85141	0.379715
2.41789	1.36933			1.0113	1.14432	1.17829	0.701542	3.81844	1.79859	3.68188	4.8719	0.724646
4.28057	1.06109			1.00659	0.822392	1.18049	1.26881	1.7101	1.75608	3.77223	4.50046	0.810507
2.36341	1.36218			0.755935	1.00982	0.983423	0.626324	0.951097	1.89493	4.93844	5.61456	0.461802
2.23828	1.47755			0.752558	0.828656	1.0125	0.687447	1.0681	2.44045	4.21585	5.8077	0.684964
3.5974	1.77162			0.798379	0.642885	1.09965	0.712281	0.926568	1.83323	3.40023	5.97295	1.10998
1.69522	1.20968			0.721563	0.533061	0.799909	1.45316	0.295724	1.0428	1.77643	5.87406	0.562098
2.50177	2.15691			0.745599	0.957312	0.858396	0.729657	1.34195	0.820364	3.78602	5.18279	1.32556
2.28706	2.02853			1.07448	0.754126	1.01628	0.425595	1.49479	1.7235	3.88268	4.42728	1.28978
3.25345	1.79956			0.894203	0.967819	1.07519	0.591117	1.4943	0.821185	3.29375	4.66556	1.36831
3.97836	0.813186			0.717216	1.26056	1.13016	0.892664	0.470658	0.947562	4.02893	4.45925	1.29906
4.40903	1.53602			0.629902	1.17552	0.872446	0.464809	1.38631	0.950177	4.42118	5.08854	1.55464
2.79784	1.10357			0.654936	1.46254	0.788403	0.766966	1.75257	0.935806	3.3492	5.37211	1.49406
3.97505	1.14707			0.568531	1.19835	0.775169	0.676484	0.231122	0.892137	3.50273	6.38681	0.411387
4.65512	1.01939			0.980739	1.68536	0.865182	0.909565	1.51712	0.855069	3.36256	3.93636	0.486805
4.05485	1.37652			0.668958	0.920033	1.11925	0.565482	0.652965	0.748122	3.52809	5.11536	0.966016
2.73635	2.05614			0.950289	1.20127	1.13673	0.582672	0.241314	0.890933	4.0801	5.9635	1.33781
3.37083	2.9698			0.70039	0.793188	1.00564	0.40427	1.4878	0.870489	3.78939	5.82136	0.909309
3.27806	0.8205			0.683994	0.874094	1.06433	1.04063	0.243751	0.888856	4.00765	5.11033	0.751957
2.38872	1.03654			1.09567	0.793754	0.862446	1.18331	0.997877	0.921	3.43579	6.41869	1.55633
3.6732	1.33917			0.897531	0.727392	0.900993	1.09881	1.27218	1.80137	3.45585	5.93961	1.64454
4.05483	1.14613			0.696932	0.818274	0.854949	1.76273	1.48665	1.01039	4.11645	6.513	1.52274
3.77408	2.28045			0.755969	1.27256	1.19324	1.42785	1.27354	0.82839	4.03564	7.07041	1.41804
2.86296	2.07984			0.972997	0.958421	0.877447	1.85525	1.46122	0.886273	3.88542	6.28097	0.785698
3.12124	1.03053			1.07048	1.02349	0.831198	0.766492	1.19866	0.786629	3.54826	5.55118	0.97312
3.86106	2.79212			0.621395	0.400938	0.731991	0.678311	1.544	0.97885	3.75265	4.83014	0.890242
1.42353	2.88451			0.755801	0.744772	1.00954	0.8645	1.31085	1.09079	3.11427	3.98564	0.903441
3.87183	2.00422			0.777537	0.829503	0.950908	0.737153	2.39306	1.0807	2.46696	3.70758	0.958414
3.20575	3.57278			0.81473	0.518796	1.07943	1.08234	2.3161	0.979306	0.841919	3.16572	0.845466
2.4562	1.92842			0.863741	0.271553	0.95779	0.822431	2.26989	1.08857	0.798711	3.09698	0.96466
2.88669	5.3805			0.849582	0.265828	0.997126	1.09983	1.22748	1.26349	1.21375	2.95358	1.22738
1.90797	3.01756			1.06707	0.520219	0.957318	1.18992	1.33587	0.929195	1.32435	3.44307	1.24733
2.506	1.9944			0.816237	0.603351	0.854332	0.9877	0.376402	0.864135	1.351	3.72491	1.23382
0.888852	0.99949			0.797086	1.456	0.601439	1.16214	1.85656	1.03343	2.12713	4.16647	2.17022
3.05355	1.6808			0.533645	0.898213	1.16364	0.903237	2.46953	0.884033	1.61316	5.33821	1.90081
2.60164	1.99366			0.716812	1.22102	0.814757	1.48184	2.28989	0.876431	1.54452	4.87506	1.90064
3.73204	2.6778			0.827407	1.05114	1.04642	1.99411	2.37142	0.892489	1.53821	5.88186	2.06765
2.4625	1.67297			0.752813	1.63205	1.02645	1.05229	2.56039	1.05839	0.648041	6.27453	1.6227
2.27533	1.57466			0.672169	1.04284	0.953872	0.786608	2.60696	0.840255	1.50358	5.48695	0.946558
1.67771	2.81736			0.6025	1.66818	1.23306	0.806226	2.49416	0.956983	2.50393	5.98138	0.831555
2.54595	0.68215			0.737337	1.03614	1.03192	0.854021	2.67367	0.933349	2.61382	6.31852	0.769488
3.46537	1.72167			0.827423	1.45609	0.875496	0.995801	1.24075	0.9941	2.53153	6.74065	0.809879
2.26597	1.08934			1.08457	1.42042	1.20427	1.11447	1.3273	0.841286	2.14484	7.4023	0.865408
3.15373	1.83391			0.50771	1.28819	1.17014	0.816098	1.25781	0.853273	1.77451	7.89112	1.00096
2.35762	1.51103			0.611566	0.967721	0.807361	1.06637	1.33468	2.23305	0.80567	7.36743	0.888943
3.25029	2.67404			0.729969	0.874564	1.11903	0.711057	1.29086	1.92818	0.827346	7.54543	0.895366
2.05721	2.84475			0.635677	1.24568	1.0477	0.90135	1.40066	2.06061	1.38417	6.69058	0.891356
2.70667	2.1332			0.697055	0.940957	0.858692	0.898843	1.15263	1.84529	1.53138	6.8958	0.842146
1.81729	3.03812			0.680398	1.49625	0.811622	1.01717	0.892692	1.69637	1.43312	5.67312	0.804891
1.90732	2.48926			0.560827	1.32946	1.10273	1.93569	1.047	2.00572	1.63122	6.1959	0.852415
2.80706	3.03998			0.92358	0.912835	0.898684	0.877935	1.04776	1.07761	1.07988	4.08914	1.98086
1.79917	2.35992			0.976324	1.1318	1.12588	0.933702	1.42094	0.814902	0.682157	4.17896	1.8073
2.33484	3.09938			0.700896	1.09234	1.07293	1.00625	1.01662	0.984924	0.743238	3.76386	1.83122
3.73452	2.25369			0.731014	1.41311	0.890153	0.595286	1.08803	1.76929	1.42379	2.94371	1.8729
3.53437	3.40612			0.724876	1.25204	0.966268	0.782281	1.09038	1.47586	1.21082	3.52677	1.93084
4.32472	1.60851			0.941639	1.04787	0.777611	0.600501	0.829376	1.4902	2.33345	3.95927	1.78223
3.84801	1.53852			1.43811	1.42521	1.1683	0.722132	0.751808	0.763798	1.15613	5.29549	1.96548
4.37967	0.803066			1.64137	1.07366	1.06398	1.07041	0.916656	0.668197	1.83626	4.38287	1.05159
2.53875	0.734667			1.64424	0.574207	1.04524	0.839895	0.76869	0.566796	2.26428	3.46807	0.784891
1.30741	0.718978			1.46395	1.8295	0.941367	1.29251	0.657193	0.862325	1.31371	3.41582	0.954321
2.17792	1.33932			0.976266	1.04165	1.14742	1.12494	0.786408	0.7278	0.943936	3.07672	0.760361
1.46649	1.42111			1.06389	1.6422	1.07145	0.832546	0.970009	0.570569	1.46047	3.81309	2.75947
1.17366	0.511158			1.46088	0.946641	1.16797	1.01693	0.772445	0.839604	1.4041	3.2183	2.5296
0.615119	1.42384			0.61307	1.24433	1.1771	2.1893	0.749314	0.610628	2.69062	3.42989	3.2683
0.54986	1.37412			0.795818	1.55843	1.47252	2.26072	0.908784	0.686915	2.46691	3.62185	3.2871
1.32591	2.14492			0.927318	0.676553	1.61657	2.48978	1.11579	0.843297	1.37122	3.46052	3.73035
1.71057	1.34261			0.966481	1.4605	0.960223	3.43354	0.940713	0.787019	1.35684	3.58693	2.63467
2.41023	1.67995			0.859541	1.37774	1.08121	2.97721	1.0474	0.729312	1.29592	3.29149	2.91855
1.26254	2.13624			1.15416	1.37921	0.833399	2.47093	0.755268	0.998397	0.931621	3.72273	2.85356
0.640846	0.622912			0.477463	1.32194	0.944759	2.18989	0.999425	0.880274	1.89362	3.19715	2.8241
1.23724	0.694577			1.75386	1.30754	0.965218	2.32202	0.827889	0.792663	1.32358	4.76936	2.6195
1.03895	1.37743			1.83265	1.48517	0.90033	1.40461	0.920341	0.816104	1.67802	4.55658	2.67617
1.72757	0.647623			0.580355	0.42884	1.03454	1.44069	0.835381	0.748344	2.69155	4.88801	2.83291
20.5557	1.46739			0.913721	0.985553	0.77442	1.25897	0.691752	0.831552	2.7197	4.23759	1.33095
2.15138	1.70157			1.13665	0.665871	0.653182	1.00014	1.01293	0.641697	3.70778	6.19187	0.982041
1.47034	1.61898			0.684623	1.3145	0.870399	1.09849	0.778626	0.851933	2.39096	7.4787	0.898458
1.82892	0.782582			0.949325	2.46988	0.58581	1.05714	0.781602	0.885272	3.63236	8.20474	0.893727
1.64203	1.89008			0.900935	0.921288	0.641625	1.48782	0.723048	0.915559	3.6271	8.07047	1.59891
2.28842	1.17602			0.973157	1.19149	1.10999	1.41111	0.932377	0.799931	3.87318	8.72694	1.87292
2.11775	1.49817			1.01722	0.723411	0.788115	1.58701	0.911561	0.889155	3.83462	8.5308	1.63373
0.79852	0.582443			0.799675	1.50333	0.932649	1.0167	0.705423	1.22162	3.77049	8.93544	1.55392
18.703	2.23113			1.44024	0.960678	0.718442	1.61345	0.768274	0.727882	4.00005	8.64425	1.44659
0.687067	2.00373			1.14304	1.20268	0.701648	1.45383	0.519343	1.81262	2.84152	9.32862	1.87594
1.40834	3.07861			0.972444	1.38882	0.817893	1.17767	0.452741	1.68243	1.77416	8.61784	1.81983
1.29542	2.83372			1.28257	0.889031	0.878906	2.38511	0.566584	1.86697	1.63864	8.04573	1.64672
2.00636	2.16197			1.87734	1.24616	1.43201	1.4025	0.798818	1.73996	1.49359	9.28807	1.78562
1.91821	3.25216			0.931648	0.860798	1.11276	1.13634	0.590834	1.90728	1.4178	9.86144	0.885608
0.9066	1.30534			1.15508	1.55233	1.20555	1.22977	0.618008	1.66998	2.17289	9.60674	0.922727
2.00464	1.51037			1.19945	1.09363	1.20628	0.95643	0.567144	1.79218	3.22684	10.6106	0.952346
1.51478	3.18312			1.10816	1.37513	1.1009	1.0509	0.563887	1.73399	4.26363	10.3633	1.19081
2.77148	2.21232			1.03175	1.49744	1.14548	2.11235	0.767758	1.61152	4.07444	9.66143	1.35341
1.62703	2.14183			0.992241	1.15632	1.11585	0.735255	0.974386	1.72947	4.41573	7.30929	1.15848
3.71038	3.07033			1.12862	1.02844	1.00548	1.12275	0.604506	1.58703	4.93138	5.29265	1.10775
1.90755	3.13117			0.997308	1.04404	1.12887	1.24113	0.540136	1.6274	4.22802	5.24473	0.990925
4.29281	2.37298			1.03021	1.75232	0.969614	0.962477	0.577753	1.80349	5.03982	6.52059	1.08176
2.01652	1.46423			0.175422	1.14443	1.20332	1.49292	0.593783	1.71759	5.18282	5.57497	1.19782
1.31132	2.58273			0.576545	0.916498	1.1059	1.70087	0.584186	1.64104	5.11691	5.38043	1.01624
1.50455	1.93593			0.376481	1.1676	1.10183	1.04134	1.24439	2.14704	4.49669	5.55818	1.09682
3.72673	2.63608			0.204361	1.17409	1.04292	1.31117	0.836557	1.68236	4.6773	5.66752	1.00004
2.64803	2.13851			0.124018	1.56545	1.14193	0.879051	1.03904	1.96297	4.5821	4.91308	0.955103
1.45807	1.18832			1.05183	1.49308	1.16286	1.58696	0.921522	1.87738	4.75644	4.75831	0.945017
1.10034	1.4641			1.25581	1.26507	0.949191	1.34201	1.70016	2.00108	4.4826	5.67303	1.07881
3.83348	3.57162			0.437342	1.00861	0.896033	1.44616	1.08355	1.4463	4.64196	5.792	0.96414
2.23702	2.15079			0.18134	1.84814	1.11231	1.06233	1.86619	1.92487	4.34612	5.95414	0.998123
2.05261	2.93848			0.496219	1.95713	0.982426	0.528762	1.06033	1.66701	4.19007	5.00087	0.975963
1.93538	1.8745			0.573046	1.53532	0.854376	1.08079	1.35162	1.57831	4.74764	5.15331	0.848303
2.70201	2.11477			0.700779	2.823	1.05692	1.21749	1.70784	1.67969	4.82481	4.81614	1.01847
1.21446	2.31082			0.731178	1.17187	0.992222	0.725695	1.22608	1.74655	4.92759	3.59994	0.946887
1.37986	1.80288			0.993452	1.41513	0.912063	1.33792	0.926694	1.79977	3.15619	3.14135	0.886522
2.47289	1.57432			1.14091	1.49852	0.922903	0.676728	1.22811	1.78464	3.56047	3.38906	1.0153
1.72377	2.15336			1.20949	1.55543	0.819895	1.89526	1.24912	1.81649	3.36683	4.00084	1.84266
2.06671	1.31669			1.38016	1.95017	1.03477	1.59586	1.61955	1.64026	3.94513	4.04675	2.02654
2.54872	1.24391			1.26323	0.704218	0.722116	1.85286	1.40042	1.78593	3.71552	4.7592	2.35483
1.61413	1.07981			1.15568	1.37325	1.12491	1.51049	1.602	1.82816	3.43426	7.47471	1.41999
2.39354	0.994283			1.00505	1.01313	0.858066	1.56656	1.97581	1.31617	4.75237	8.27384	1.25947
3.093	2.12916			1.07705	1.18602	1.07417	1.62889	1.25374	1.51276	3.78165	7.55641	0.821435
1.71375	0.818489			1.34534	0.645387	0.967374	1.86121	1.13428	1.60934	4.30347	6.16161	0.593817
1.89047	0.546042			1.33111	1.01009	0.780584	1.60389	2.17914	1.55661	4.80448	5.20322	0.670368
1.73525	0.532224			0.99004	1.09065	0.997397	2.13287	1.40577	1.6331	4.05768	5.07125	0.84505
1.29973	0.889217			1.20547	0.927284	0.872697	1.62034	1.78331	1.68545	4.3816	6.07993	1.55941
1.0377	2.08059			1.13544	0.646828	1.0198	1.70906	1.84737	0.800454	4.25944	6.29719	1.6177
0.849141	1.06731			1.09212	0.621503	0.768128	1.70275	1.91097	0.93937	4.24805	5.29423	1.59464
1.87062	0.536277			1.08441	2.18061	0.828234	1.67387	1.83047	0.929318	4.59625	4.69814	1.71287
1.21441	2.0334			1.04405	0.807293	0.919977	2.15926	2.15407	0.879468	4.42305	2.33038	2.04625
1.46369	0.48595			1.12175	0.37645	0.957299	1.93769	1.86385	0.894164	4.75281	2.43601	1.82258
0.858028	2.10716			1.2414	0.742823	0.983044	1.91795	1.3083	0.64923	4.63906	2.41791	1.84502
0.462227	0.888828			1.42139	0.557278	0.960248	1.78693	1.32064	0.95894	5.06113	3.76917	0.810117
1.7389	2.12276			0.784565	0.858329	0.939215	1.89129	2.33185	0.88774	5.32838	3.22754	0.902546
11.9177	0.684921			1.28529	0.992405	1.8279	1.65983	1.03086	0.717142	4.59523	4.43747	0.593804
0.919888	2.24358			1.17603	1.25103	1.79239	1.75478	1.19646	0.77837	5.32071	2.95071	0.684388
1.91784	1.96084			0.967264	0.632942	1.49845	2.31464	0.911845	0.824064	5.05115	2.56808	0.693932
2.74462	1.40052			1.37666	0.71945	0.915168	1.6789	0.975315	0.64459	5.24585	1.83672	0.726974
1.09288	2.89196			0.824846	0.755192	1.01784	1.37795	0.846743	0.947247	5.12428	2.23521	0.656371
2.27216	1.28817			1.14358	1.10852	0.787006	1.51681	1.20844	0.897536	3.87349	2.2489	0.548907
1.61955	0.592928			1.06951	0.933201	0.828446	1.37322	1.18538	0.650738	4.46839	1.4534	0.791736
3.64016	1.25624			1.23748	0.794765	0.91321	2.04757	1.11003	0.673895	4.6119	1.36772	0.821062
2.11681	0.845722			1.0948	0.869651	0.932212	1.71742	0.53033	0.803663	3.53529	1.79756	0.851738
0.763423	1.50443			0.974779	0.738656	0.993141	1.61773	0.779993	0.730871	3.04761	2.56869	0.852924
1.39702	2.14221			1.21595	1.13047	0.933103	1.08229	0.99959	0.715113	3.43443	3.28184	0.841096
3.12498	3.81577			0.963049	0.936461	0.935274	1.76795	0.828465	0.581028	3.35188	3.2487	0.707076
2.21001	1.81059			1.16728	0.827587	1.41147	2.55615	0.850369	0.620802	4.03304	2.28513	0.960456
1.79546	1.77246			1.03428	1.12233	0.978292	2.1443	0.830769	0.799014	5.82317	3.26046	0.843238
1.3571	2.5313			1.45667	0.824596	0.864154	1.41754	1.87247	1.26411	5.05656	3.78161	0.755032
1.02954	1.94042			0.573106	0.827912	0.400461	1.76059	2.17578	1.05736	5.82623	3.53488	0.719345
1.49276	1.87885			1.66235	1.06103	0.912514	2.48989	1.82163	0.739064	4.70176	2.08258	1.73227
2.63204	2.18331			1.37098	0.758995	1.39545	1.79763	1.29468	0.657291	4.16662	3.72195	1.88773
1.86195	1.14136			0.298988	0.671995	1.12977	1.77694	1.23907	0.573209	4.00081	2.81419	1.50513
1.20428	0.399667			1.45621	0.994884	1.42024	2.437	0.58681	0.468841	4.42561	3.13278	1.58135
2.18925	2.64141			1.56363	0.622492	1.22616	1.77665	1.71423	0.818398	3.91997	3.3736	1.72346
0.430848	2.08781			1.46977	0.60542	1.1033	1.91519	0.922956	0.713314	4.19764	3.18227	1.76763
10.7684	1.74034			1.67995	0.653003	1.20806	1.6999	0.599606	0.671216	3.69987	3.13554	1.59691
2.41804	1.72125			1.6574	0.58431	1.05216	1.55202	1.10962	0.763534	3.14508	3.56257	1.80212
0.710521	1.64554			1.2258	1.2242	1.53711	2.21272	1.3941	0.873356	3.40018	3.31017	0.900301
2.01832	0.533254			1.25171	1.56822	1.03611	2.01202	1.32761	0.941054	3.51258	3.82071	0.853131
2.28017	1.68645			1.30705	1.47072	1.14321	1.75664	1.39041	1.57969	2.43488	3.52714	0.741311
0.856567	1.74071			1.37621	1.14276	1.15216	1.46336	2.18839	1.75662	2.14878	3.21575	1.58145
0.974972	2.61758			1.19599	0.560895	1.10812	1.53442	1.29338	2.43286	2.41622	3.16417	1.6211
1.91376	3.14558			1.49994	1.03745	1.30194	1.61813	1.30639	2.83788	3.21751	2.75506	1.49747
0.596435	2.34224			0.928953	0.674079	1.33548	1.75491	2.30144	2.76617	5.15185	3.24362	0.66894
4.13677	2.08223			1.24479	0.91433	0.694749	1.3603	2.28115	2.62309	3.35867	4.03288	0.601746
2.28529	1.97789			1.57289	1.01368	0.576921	1.44245	2.15357	2.42352	2.22773	3.88664	0.639056
2.4183	2.2128			1.64421	0.755656	1.42456	1.65416	2.00877	2.53951	2.18016	3.99528	0.668144
2.5111	1.30486			1.45516	0.554842	1.50027	2.00839	1.93781	2.90881	2.69363	3.82105	1.52981
1.11983	1.19607			1.30326	0.80435	1.36798	1.55204	3.19567	2.81343	2.34156	3.60186	0.644076
2.132	2.76546			0.501871	0.522196	0.907698	1.66318	2.9551	2.68349	2.63852	3.574	0.80145
5.67212	3.27797			0.298218	0.598821	0.840135	1.35935	2.48444	2.5559	3.12154	4.19559	0.752348
57.1006	1.70546			0.135873	0.728504	0.837099	1.19098	3.09761	2.43648	3.6553	4.12468	0.791179
0.348914	1.61557			1.05424	0.400196	1.94524	1.52934	2.86861	2.11857	3.28626	4.68628	0.658522
1.40547	1.77983			1.11109	0.710278	1.84941	1.63898	2.50526	2.21034	3.57392	4.61179	0.901944
1.55839	2.08675			1.27162	0.6726	2.07228	1.31674	2.99722	1.47013	4.1088	4.05798	0.748985
20.0725	1.68406			1.03923	0.859622	1.78836	0.903588	3.1149	1.70679	2.62374	4.85113	0.839612
2.05684	1.91638			0.138395	0.841707	1.60863	1.80895	3.13388	0.701303	3.30727	5.46407	1.08038
1.94171	1.57585			0.327737	1.09989	1.6081	1.21833	3.1873	0.865982	2.38806	5.89679	0.807761
1.46755	1.34531			1.23382	0.993036	1.76373	1.40014	1.8452	0.837517	2.59736	4.72828	0.618873
2.19069	1.95539			0.917641	0.883468	1.88302	1.58849	1.94103	0.742631	3.48744	4.2606	0.88656
2.65261	1.80965			0.956916	1.21253	1.72742	1.69784	2.07918	0.606343	3.17405	4.94566	0.771735
1.69017	2.74246			0.951188	0.684118	1.02608	1.73392	2.0237	0.5765	3.20264	5.01155	0.667348
1.91116	3.01026			1.14654	0.648651	1.20956	0.998237	1.56489	0.628621	3.33571	4.64752	0.68983
1.7135	2.4877			0.957236	0.717264	1.2057	1.33493	1.08975	0.682679	2.49995	3.4861	0.752886
0.918601	1.40771			1.09552	0.495663	0.869865	1.1548	1.18743	0.705074	2.33478	4.54234	0.680543
1.21843	2.19196			0.963175	0.73184	0.848111	0.951581	1.3257	0.613947	4.16001	4.24611	0.789576
1.81281	2.93502			1.06406	0.53918	1.02052	1.72939	1.31476	0.732843	4.70863	4.31506	0.619155
1.08915	1.50572			1.18975	0.558103	1.0753	1.07867	1.02458	0.799798	4.63809	5.65889	0.81308
1.01004	1.92592			1.31873	0.558132	0.888855	0.908144	1.61509	0.669234	4.70869	5.42532	0.987175
1.54091	0.575205			1.24565	0.653634	0.764675	0.980463	1.2684	0.898378	4.50855	6.0116	1.00439
1.41668	1.26706			0.696916	0.42985	1.07405	0.730759	1.26037	0.598969	3.37003	6.62029	0.962824
3.56933	0.848554			0.218819	0.820017	0.823772	2.48533	1.13447	0.699858	2.6698	5.68725	1.72358
2.66002	1.41222			1.18648	1.30657	1.2042	2.29397	1.03925	0.583549	3.38846	5.21846	1.94176
3.30316	0.935713			1.3524	1.02523	1.17876	3.25795	1.37705	0.704209	4.48723	5.6679	1.82189
3.21304	0.692568			1.28886	0.373382	1.29513	2.37711	1.67168	1.06979	3.5572	5.57483	1.69358
2.78417	1.44399			1.26782	1.36873	1.0989	3.78666	1.68115	0.792376	3.79685	6.13881	1.73964
4.32963	1.28752			1.25873	1.52727	1.09973	3.097	2.36303	1.04127	3.54706	6.54064	1.77472
0.708629	3.14927			1.14849	1.1643	1.16589	2.8834	1.46762	1.00952	3.6626	7.78686	1.56782
2.5799	1.24919			1.31196	1.07509	0.70859	2.38899	1.7707	0.827665	3.28437	6.82704	0.793425
0.893067	0.638725			1.15787	0.721362	0.121548	2.19488	1.69505	0.937483	7.89401	4.89477	0.61359
3.69053	1.23501			1.13847	1.77389	0.534141	1.38647	1.74317	0.890411	7.15462	5.00065	0.648845
1.44442	1.725			1.18995	1.64167	1.10904	0.776171	1.54299	0.879996	7.59129	5.28972	0.849093
1.06767	1.24044			1.34859	1.43584	0.796601	0.356097	1.51953	1.14692	7.79983	5.15848	1.50233
1.24692	0.482191			1.13706	1.67435	0.857124	0.533467	0.679109	1.05932	8.42792	5.54423	1.78628
1.41382	0.882137			1.33974	2.41184	0.710714	0.528566	1.44501	0.813842	8.08072	5.31684	1.5638
3.35061	0.876157			1.29038	1.53959	0.984292	0.475712	1.23543	0.939425	7.7412	6.98479	1.55222
0.800802	0.921555			1.27584	1.07386	1.02181	1.4881	1.59557	0.727805	8.66812	5.51587	1.55128
2.30123	1.9959			1.43843	0.993584	0.156046	0.549434	1.96466	0.639226	8.00917	4.65283	1.61487
1.27953	1.27646			1.38158	0.948912	0.667121	1.20984	0.892644	0.859994	8.17506	5.76068	1.51578
2.78027	0.561272			1.20884	1.57429	0.965723	2.1427	1.07848	0.759946	5.93096	6.44635	3.10399
2.39107	2.50604			1.26308	1.3512	0.969359	0.429935	0.915352	0.848372	6.384	7.02397	2.59904
2.01512	3.34962			1.05732	1.72379	1.01413	0.483608	0.723686	1.08172	6.74252	6.63681	1.90114
3.90265	1.96561			1.19008	0.987984	0.864571	0.740777	0.743328	0.768421	7.82467	4.61703	1.9031
3.19455	1.92443			2.81241	1.75632	0.730629	0.481068	0.936472	0.90599	7.13639	4.52759	1.79878
3.23175	2.39139			0.957315	1.95398	0.840137	1.60295	0.856651	0.776839	8.69063	4.52046	1.62688
0.950111	2.12302			0.81491	0.85352	1.12776	1.84157	0.897692	0.88869	7.38854	5.00284	1.54946
2.21724	2.45683			1.11174	1.19102	1.06687	1.88112	1.33429	0.875862	5.60077	3.57658	2.38929
2.62174	1.84608			1.34162	1.09826	0.973968	2.08701	0.806893	1.16074	8.2784	3.83048	2.56317
2.87814	1.81652			1.23756	1.00315	0.817844	1.65017	1.00868	0.996994	6.65924	4.27945	2.61019
1.72	1.75965			1.4177	0.917144	0.219004	1.82887	1.40058	1.02985	6.69667	3.89847	3.38903
0.448221	1.72811			1.34756	0.588204	0.648236	3.14695	0.815326	0.83458	5.29971	4.19519	3.19082
0.498397	2.15595			1.07289	1.05177	1.05812	2.46323	1.21329	1.10536	6.56782	3.51358	2.73025
3.86665	1.16648			0.852519	0.754023	1.09943	1.1841	0.369571	1.83685	5.41114	4.50103	1.75554
3.89072	1.07228			1.41617	0.820455	0.996277	2.81009	0.768317	1.85145	6.54374	3.52921	0.908917
4.19162	2.39644			1.30562	0.981548	1.04225	2.40561	0.766711	1.87352	6.97159	3.31609	1.05403
2.46217	1.74944			1.30441	1.35707	1.15319	2.36803	0.956372	1.65663	5.33086	2.77886	0.852988
3.02624	1.83275			1.37475	0.551724	1.31692	2.73615	0.975796	1.80912	6.04608	3.34383	0.819676
1.87727	1.119			1.21636	0.506167	1.06611	1.8228	0.863242	1.62423	6.70642	2.9801	0.86923
71.3049	2.86211			1.22803	0.540486	1.2812	1.62405	1.00008	1.72584	7.17242	3.68963	1.09354
1.9147	4.24685			1.38423	0.655248	0.941665	1.63699	1.12484	1.80332	5.91208	3.64774	1.05898
0.928982	1.62348			1.31	1.391	1.07498	0.892125	0.774328	1.56645	4.56847	4.5015	0.907034
2.85538	0.61664			1.3197	0.499235	1.12217	0.890578	0.33705	1.59014	5.80721	5.44837	1.00099
1.97036	2.96848			1.4803	0.825539	1.08293	2.2236	0.659789	1.60303	5.54008	7.77803	1.03773
2.6363	2.62784			1.31185	1.3171	1.04592	2.38694	0.727212	1.44352	5.06191	8.4267	0.916575
1.16178	3.27573			1.67174	1.27329	0.993089	2.94403	0.612323	1.83194	5.12607	7.82043	0.892183
2.63905	0.598441			0.961643	1.04761	1.11121	3.08273	0.597581	1.61251	6.36316	6.38071	0.8912
2.54284	0.757083			1.35422	0.85153	1.07482	2.80874	0.713471	1.75625	5.69118	6.53718	0.77186
3.82685	1.30332			1.50075	1.77152	0.987587	2.98842	0.824953	1.52326	6.41139	5.98697	0.784651
2.67022	0.834622			1.40981	1.76425	0.891821	3.24654	0.653433	1.79983	7.98753	7.30775	0.754294
1.94823	1.56309			0.900168	0.683305	1.10362	1.63721	0.5246	1.89977	8.24578	7.81939	0.830344
5.09854	0.941713			1.01286	0.390351	1.14861	2.23669	0.674196	1.79006	6.676	6.36317	0.743829
1.27555	1.10366			1.12785	0.207173	0.965586	1.22749	0.558699	1.703	7.63181	7.11247	1.7462
2.46901	1.36499			0.983567	0.866287	1.03024	1.00168	0.758253	1.56656	6.63972	6.05522	1.80276
3.89264	0.796485			0.934536	0.563896	1.17985	0.85805	0.715103	1.54542	6.58937	5.28317	1.70436
0.918425	1.27643			1.03085	0.815704	1.2692	1.33975	0.648995	1.83032	8.37421	6.258	1.58405
2.97304	2.25661			0.819474	0.857782	1.40592	1.33127	0.527411	1.6546	8.63647	5.636	1.83807
2.66676	1.13863			1.11822	0.691525	1.22841	0.871418	0.524167	1.68014	6.20487	4.92437	0.745193
2.99737	0.71095			0.852201	0.279256	1.10439	1.20479	1.33229	1.78107	7.2594	7.22364	0.670887
2.61046	0.858908			0.985365	1.198	1.08918	1.45772	1.43225	1.70276	8.83167	6.7915	0.566865
1.53085	0.97878			0.545114	0.923317	0.999999	1.26869	1.29879	1.69401	5.28141	6.77748	0.770214
1.75266	2.55402			1.04199	0.451109	0.974864	1.17986	1.37657	1.72952	8.52639	6.85926	0.842745
2.43485	1.03889			0.920892	0.212108	1.06735	1.46264	1.45195	1.61229	9.05153	7.72812	0.836116
1.98772	2.41847			0.683054	0.308918	0.897866	1.58433	1.78262	1.62079	8.36994	6.96564	0.799925
2.37779	2.70638			0.554253	0.465751	1.01664	1.11859	1.56386	1.48932	10.4045	4.97229	0.630812
2.56471	2.3398			0.522879	0.889442	1.32546	1.7626	1.52769	1.80675	9.1598	5.29072	0.705644
1.55533	2.79767			0.858378	0.59692	1.19443	1.55453	1.4558	1.67446	9.36033	5.4383	0.743212
1.61808	2.27865			1.2707	0.777816	1.31072	1.78317	1.47896	1.83842	9.0814	6.24581	0.714443
1.62574	1.8185			1.1962	0.766897	1.09783	1.03646	1.4045	1.72739	9.44409	7.67229	0.644748
1.08213	2.11549			1.30215	0.459777	1.22645	1.86334	1.41837	1.66865	7.79871	7.79372	0.736426
1.24533	1.18397			1.29334	0.788395	1.27684	1.20693	0.923384	1.90258	7.38678	5.18699	0.740342
2.67215	2.4981			1.04557	0.518214	1.35715	1.41096	0.817067	1.82646	8.62267	4.93581	0.833054
2.35023	1.31932			0.933125	0.595124	1.1412	1.55358	1.40029	1.95491	8.73094	4.01544	0.857219
2.53625	1.80314			1.06994	0.740428	1.18965	1.02853	1.10185	1.85148	7.45623	4.01779	0.814554
2.50412	2.35426			1.32175	0.662466	1.04388	0.966772	1.34436	1.86357	7.68457	3.26741	0.715812
1.70494	3.09769			1.10526	1.12563	1.09794	0.874246	1.27941	1.86531	7.16145	1.89834	0.835204
1.30056	1.81082			1.01052	0.694007	0.999594	2.27404	1.57026	1.70619	10.1705	0.841841	0.735558
2.43246	0.824468			1.22173	0.524565	1.29664	0.561441	1.25126	2.02438	9.61417	1.36357	0.742268
1.7355	1.20311			1.1258	0.963611	1.10016	0.722381	0.440526	1.97652	8.89733	2.12543	0.677116
2.40823	1.18198			1.03547	0.644742	0.0452118	0.786968	1.33148	1.78866	9.03651	1.01739	0.68305
2.11662	1.47864			1.1459	1.26852	0.4136	0.44423	0.666968	1.63352	7.43297	2.13335	0.853829
0.620616	1.97665			0.617039	0.499505	0.838607	0.676735	1.40072	1.6626	7.78906	1.88647	0.543403
0.945662	1.51307			0.229533	0.247943	0.620235	0.455453	0.757348	1.89612	8.11512	2.56379	0.720993
2.76371	0.551207			1.43877	0.678509	1.32432	0.805632	1.3706	1.95293	8.63456	3.5392	0.832163
3.02564	0.982959			1.67623	0.74766	1.25608	1.28884	1.5426	1.81469	9.49863	5.03186	0.768428
1.98389	0.952355			0.39719	0.964314	1.3063	1.05874	0.914143	1.89436	9.00861	6.17284	0.666323
1.97432	0.861316			0.111302	1.17542	1.42717	1.0546	0.773166	1.79327	10.3389	5.1857	0.609051
0.365276	1.90741			1.14113	1.00643	1.32959	1.11907	0.961082	1.87516	8.41029	5.90185	1.12653
1.17417	0.486432			0.681382	1.57417	1.12934	1.16348	0.762903	1.93286	8.13685	6.30867	0.885034
0.825745	2.12709			0.70422	1.44435	1.00863	1.22673	0.715987	1.77662	7.81263	6.35828	0.724275
1.75386	1.65304			0.843766	1.42481	1.34554	0.996967	1.02012	2.0027	7.94871	3.59389	0.847971
0.67834	1.59213			0.991885	1.06182	1.22009	0.828839	0.715415	1.85174	8.59507	4.46514	0.868211
1.2038	0.489977			1.19048	1.68786	0.978553	0.834054	0.701105	1.95166	8.80886	3.92458	0.852315
1.51111	2.73283			1.30325	1.14016	0.888052	1.00986	0.708227	1.915	8.77416	3.74852	1.50404
1.26649	2.22098			1.11976	1.85192	1.10293	1.33656	0.504482	2.11592	10.0923	5.61118	1.59927
0.787913	0.72635			1.29519	1.47824	0.963449	0.611854	0.501835	1.89762	8.86832	5.29786	1.5628
1.26711	1.55658			1.30085	1.1235	1.18095	0.601487	0.668394	1.73115	9.34531	5.40663	1.69016
1.70922	2.05402			1.17938	1.1281	0.967665	0.780817	0.530434	1.91922	9.60114	6.45069	2.58731
0.731173	0.766092			0.936272	1.17498	0.985679	0.702805	0.437047	0.492509	10.4256	5.76921	2.62054
2.72727	1.74111			0.920698	1.05463	0.944882	0.875365	0.671752	0.729963	8.74481	2.57841	2.51865
2.44864	2.46503			1.16242	1.07555	1.03863	1.28583	0.896207	1.17588	7.82166	2.85272	1.84223
0.861168	1.07379			1.36932	1.12216	0.992399	0.789027	0.61128	0.919043	6.56864	3.25495	1.63191
1.74329	1.58537			1.39134	1.13816	1.06982	1.7631	0.76176	1.35686	7.08448	3.77233	1.85173
1.21598	1.60216			0.853907	1.60284	0.860656	1.86878	0.536255	1.10818	4.81197	5.01105	1.13025
0.921504	1.76857			1.10102	1.15143	1.1409	1.78942	0.597935	0.896638	4.15675	4.92413	1.00806
0.439269	0.493339			1.20781	0.879768	0.933709	2.06963	0.897719	0.925399	6.28111	5.5035	0.756466
1.69565	2.47352			1.4282	1.31141	0.501712	2.44898	0.383143	1.02881	6.96945	3.80296	0.772821
1.74819	2.10566			1.40505	1.09898	0.972166	1.84456	0.485778	0.809201	6.30742	4.98479	0.691199
4.04226	1.23993			1.10763	0.881324	0.983429	2.17166	0.695467	1.08408	5.93622	3.4659	0.632187
0.859792	1.99316			1.22551	2.25795	0.818816	1.7813	0.596203	1.17808	7.07689	3.48071	0.631037
2.69753	1.89741			1.16138	1.01189	0.922043	1.64079	0.397031	1.18294	8.27766	2.89728	0.73841
1.97013	1.65793			0.959275	1.02056	1.1728	2.14765	1.07274	0.849077	7.51099	4.74877	0.846589
1.97395	0.807491			1.81789	1.42546	1.17016	0.896226	1.1661	0.940845	7.51862	4.84963	0.773854
1.63734	1.05103			1.1838	1.48842	1.26692	1.28081	0.594906	0.958086	7.91889	4.91249	0.706016
2.41643	1.04918			1.36654	1.08081	1.06138	0.826247	0.625784	0.886876	6.48167	5.42333	0.0728513
1.14118	1.96469			0.996399	0.187475	1.01486	0.616653	0.568795	1.74907	6.59844	6.04898	0.826639
2.85099	1.4959			0.405274	1.65424	1.14009	0.685814	0.800202	1.70473	6.98671	5.71865	0.697603
1.48508	1.30466			0.747713	1.68977	1.19003	0.778863	0.625682	1.70465	7.34674	5.44292	0.842355
2.23089	1.18013			1.03216	1.27458	0.975623	1.08597	0.894839	0.925858	8.10732	5.24299	1.04295
3.15118	1.06889			1.04039	0.89037	0.930193	0.911148	0.799226	0.86757	8.087	4.43096	0.808363
2.58773	1.02996			0.842506	1.31986	1.06613	0.569561	1.59301	0.770476	7.70957	5.36438	1.78672
3.41142	0.786727			1.42405	1.11907	0.881325	0.91486	1.36113	0.91498	6.93904	4.88262	1.68715
4.61242	0.898963			1.24037	1.48849	1.13894	1.19727	1.42881	1.0583	5.76372	4.63659	1.727
2.99821	1.17903			1.02361	0.853281	1.04724	1.59747	1.23227	0.800146	5.00627	3.83372	1.57453
2.37573	1.0288			0.866019	1.40768	1.01621	1.03855	1.54068	0.987804	6.06219	3.8769	1.57035
3.04798	0.356034			0.377353	1.06976	0.924396	0.699938	1.2283	0.828503	5.84116	3.82315	1.69258
4.03455	0.50968			1.28446	1.24096	1.14132	0.610017	1.39188	0.817591	6.21528	2.74299	1.94159
3.60166	0.924417			1.34033	1.76079	1.10005	0.507252	1.58333	0.922077	7.3215	3.20017	1.00929
2.46505	0.686887			1.41324	1.23589	1.02452	0.702577	1.27925	0.751389	6.48854	3.84688	1.01449
0.44742	0.584526			1.31656	0.30935	1.24763	0.810328	1.21778	0.809294	7.17769	4.01358	0.906683
1.76539	1.13258			1.38217	0.141611	1.21879	0.962473	1.34485	0.917026	9.24193	4.01804	0.875609
2.21455	1.13361			1.57435	0.486048	1.10383	0.8239	1.31548	0.780544	8.73526	3.67983	0.930918
3.21465	0.420567			1.21284	1.04253	0.890424	0.583656	1.23006	0.866766	6.6572	4.62954	0.762303
2.74861	2.60414			1.19631	0.452519	0.888224	0.900091	1.20723	0.868671	7.03181	5.3292	0.841902
3.25809	1.45228			1.19598	0.179236	1.05492	0.777313	1.58716	0.712445	8.62702	4.38419	2.09495
2.49453	0.484118			1.16183	0.489218	0.735244	0.823565	0.970361	0.755141	8.26815	5.62036	0.887866
3.14197	0.510822			1.07828	0.509733	0.829879	0.576508	0.624414	0.833062	7.96195	5.47012	0.972807
2.62083	0.569653			1.05864	0.936899	0.912242	0.89761	0.635468	0.919275	8.39464	3.99894	1.02424
2.43894	1.00682			1.10911	1.09162	1.02896	0.767388	1.13413	0.774068	8.17882	3.83741	1.23508
2.93927	0.978128			0.360274	0.989382	0.790846	0.778798	1.4413	0.734284	8.81886	3.97751	0.959655
3.37913	2.42772			1.48165	1.56132	0.945979	1.60439	1.33436	0.640463	7.72623	4.17193	0.896045
3.47015	2.28891			0.979454	1.14616	0.863732	1.87651	1.31503	0.639571	6.6673	4.6233	0.813718
2.03371	0.866452			0.940201	0.673148	0.817563	1.71991	1.34099	0.772673	7.10331	5.04787	1.02038
2.1651	1.32043			1.20924	0.671912	1.14597	1.44501	2.88678	1.01351	6.54027	5.24736	1.13062
2.12141	1.92353			0.992844	1.53058	0.9631	0.553403	1.98771	1.03528	6.89615	4.79177	1.15173
2.43424	0.59706			1.12279	0.88759	0.949111	0.717423	1.30227	1.12648	7.70249	4.09489	1.0785
3.67637	2.41583			1.17839	0.832759	0.914531	0.55144	1.1514	0.946357	7.21915	4.424	1.01289
0.686938	1.71518			0.442066	0.927955	0.816355	0.542501	2.06052	1.13718	7.13676	6.73071	0.933273
5.76276	2.75465			1.3505	1.70575	0.799194	0.852145	2.28614	1.08412	6.69817	7.29147	0.89106
4.5552	2.11184			1.20313	0.496352	0.928603	0.485263	3.32207	1.12127	5.76379	7.35014	1.00187
1.84908	1.70854			1.44845	1.02625	0.692288	0.850628	2.41855	0.870482	5.59324	6.48168	1.03571
3.90302	1.18882			1.81618	0.860218	0.644281	0.614423	1.4004	0.871583	5.63019	6.06886	1.13173
3.60979	2.77094			0.460147	0.91371	1.11924	1.15321	0.398508	0.792971	4.67845	6.4919	1.98434
2.7848	1.95063			0.169663	1.33001	0.865171	1.50493	2.60813	2.03857	4.40873	6.86294	1.98954
1.82593	2.51049			1.6552	1.55097	0.81877	1.15285	3.05643	2.01367	5.20224	6.60564	2.06915
3.14934	1.17171			1.50843	1.29648	0.93054	1.28472	1.09954	1.9207	5.77353	7.13421	2.09829
2.73522	1.21454			1.45615	1.24668	0.920119	2.11447	1.27309	1.83567	5.90932	8.43244	1.87073
3.71389	1.42538			1.64252	1.24118	0.703327	1.53895	1.45082	0.78142	5.22127	8.34237	2.14834
2.27966	2.0047			1.54956	1.39371	0.827729	2.68776	1.4809	0.777003	4.22235	8.93797	1.10611
1.47102	2.82831			1.05496	1.2933	0.975868	1.0738	1.43284	0.836528	4.6598	5.48001	1.00981
0.903795	1.27953			1.44766	1.18282	0.628164	1.36744	1.62131	1.41416	5.79139	6.26115	0.747336
3.22065	1.9355			0.99545	1.05587	0.868129	1.32662	1.16147	1.21691	9.07785	6.16256	1.0501
1.58226	3.0103			1.12548	1.54839	0.958879	1.22174	1.56781	0.652333	8.0071	6.31465	0.919557
1.38649	2.4046			1.18608	0.992905	0.816785	1.0976	1.92759	0.497071	8.63182	7.12713	1.11005
1.03304	3.10309			1.36676	1.59344	0.734816	1.18395	2.92032	0.564174	7.17762	7.07008	0.942348
1.07967	3.08343			1.19463	0.876523	1.01741	1.52014	2.38453	0.881487	7.47399	5.25504	0.852249
2.7595	2.4663			1.62293	1.08607	0.709881	1.09576	1.81408	0.629154	7.39991	4.8576	0.963584
2.04097	2.13655			1.57354	1.32117	0.903038	0.820222	2.36282	0.839358	6.83669	3.08601	0.756589
2.37532	2.09574			0.364183	1.10749	0.666599	0.995954	1.96142	1.5778	7.95391	5.56518	0.812218
4.08919	3.05232			0.234919	0.792389	0.770897	0.781262	1.49548	1.09187	6.69087	6.96249	0.817297
2.01184	1.16025			1.47269	1.00723	0.775831	1.26705	2.58859	1.10952	6.95243	6.37379	0.713607
2.199	1.89313			1.23679	0.724585	0.806614	0.898918	2.34385	1.58218	6.89445	7.22244	1.0113
1.34597	2.40535			1.21531	1.43431	0.914894	1.28406	1.88662	1.22215	8.25187	8.0728	0.997931
1.97026	1.77013			1.34259	1.11957	0.807472	0.828123	1.62259	1.14123	7.17587	4.42573	0.746236
1.49372	3.96846			0.319802	0.882572	0.872147	0.986879	1.82136	0.835645	7.22725	4.2782	0.998686
3.04165	3.60808			1.16492	1.39048	0.908231	2.12353	1.79663	0.824498	7.04251	5.09393	0.823366
3.37226	2.09212			0.949256	1.16106	0.907539	0.80492	2.08809	1.16201	6.54408	3.32082	0.811085
2.56746	0.969485			0.96802	1.21645	1.10162	1.09435	2.22407	0.878123	6.58415	3.889	0.807958
1.32859	2.30237			0.903247	1.03828	0.979195	1.90869	1.83948	0.639363	8.00753	5.00165	0.88182
1.68837	1.53397			0.832804	1.41971	1.08593	0.743232	1.15355	0.667068	7.13125	3.81465	1.05627
2.48332	1.70276			1.17821	1.26696	1.09617	1.44908	1.40366	1.24446	7.00475	1.7697	0.939375
2.06988	2.29643			0.885171	0.881405	1.07928	1.24464	1.42222	1.45038	6.87225	1.596	0.60842
5.32509	3.28553			1.16094	0.813335	1.24664	1.24451	2.22058	1.31424	7.17973	2.65039	0.0717378
2.89739	0.648544			1.23042	0.92478	0.957933	0.952201	2.00714	0.496404	6.91449	4.52745	0.945761
1.60863	1.78182			1.54116	0.876315	0.935126	1.38586	1.63781	0.494739	6.42662	4.56249	0.916627
1.51544	0.988753			0.959086	1.12141	1.02866	0.639908	1.59493	0.804202	6.62225	5.18759	1.02128
2.95957	0.598227			1.30895	0.97148	1.00513	1.03441	2.65252	0.60976	7.97213	4.31021	1.02991
2.98399	1.68077			1.08275	1.01597	0.872729	1.52003	2.44724	0.516708	6.27651	5.23622	0.85342
2.67704	0.599282			0.457517	1.17286	0.970209	1.81651	2.82294	0.568768	6.72788	8.16231	0.958405
2.81408	2.13658			1.14604	0.994929	1.06825	1.23944	2.8148	0.621553	6.80709	8.07663	0.957757
4.13036	1.03535			0.8634	1.06325	0.792908	1.52955	2.84107	1.01971	6.82543	7.71942	0.900204
3.25783	1.65851			1.14507	0.79452	1.09795	1.28469	2.01519	0.504584	7.41733	8.11336	0.951826
3.65396	0.810262			0.909211	0.974341	0.975509	0.786116	2.40708	1.04347	6.80899	7.86154	0.96746
4.78347	0.415442			1.05379	0.869158	0.829341	0.811438	3.10476	1.33992	7.58374	6.6277	1.88256
4.5033	1.3934			1.08329	1.51941	0.956068	0.507969	2.71742	0.974155	6.90137	6.83948	1.69177
4.44856	1.0696			1.07711	1.17743	0.904026	0.733075	1.72883	0.780648	8.99268	6.57064	2.00074
3.64936	0.68301			1.22906	0.881707	0.81102	0.748774	1.65363	0.453442	8.77659	5.21524	1.80958
2.91995	1.6345			1.25822	0.822222	0.990333	0.812228	2.37373	0.924028	9.11666	4.85771	1.54609
4.31446	2.3473			0.719984	0.567535	0.860143	0.957916	2.04815	0.943253	9.46265	5.18149	1.77903
1.37657	1.01213			0.956669	1.59383	1.07571	1.03913	2.68509	0.787173	8.02546	5.40884	1.58348
3.20955	1.10276			1.09162	0.935753	1.20285	0.546681	2.23033	1.00753	8.34946	5.25125	1.75918
3.42268	0.924707			1.40521	1.48508	1.41741	1.06846	2.49339	0.866873	8.35979	5.2112	1.66178
3.50588	1.15509			1.18795	0.88073	1.56992	1.22591	1.98911	1.04123	8.45425	5.6292	1.59368
1.62683	1.24977			1.20125	1.15281	1.40801	1.63302	1.77941	0.991498	7.86682	5.28106	0.86497
1.0457	2.06706			1.15853	1.13229	1.09254	0.918887	2.07191	1.09321	8.39735	5.63716	1.18746
3.79793	1.52063			1.14483	1.12339	1.23355	1.50945	2.23455	0.767674	7.49479	7.12977	0.795385
2.58337	1.05751			1.28762	0.671617	1.21496	2.09507	2.23883	1.09907	6.67505	6.7388	0.757288
1.03355	2.35609			1.44438	0.839819	1.10015	2.41188	1.90006	0.869454	7.10429	6.26678	0.633233
2.54953	1.67375			1.39106	0.702453	2.60585	2.12855	1.27441	0.805623	6.84544	6.51419	0.760911
2.81076	0.759681			1.2346	0.945227	1.15361	1.486	1.03735	1.41894	7.22978	6.57449	0.726783
6.42238	1.80769			1.57432	1.10807	1.35417	1.58346	0.879927	1.58221	7.93008	5.31136	0.811298
2.60524	0.825461			1.40283	1.70311	1.58413	1.52885	1.31555	1.62858	7.81816	5.79819	0.820513
4.43747	1.85171			1.5817	1.37529	1.97859	1.65103	1.44793	1.65171	7.91964	5.1244	1.877
2.06691	1.83165			1.48081	1.58235	1.09559	2.18327	1.40386	0.485609	9.27216	5.06783	2.07181
1.93934	0.729228			1.4655	1.22514	1.17964	2.4755	1.32834	0.288382	9.17627	4.94782	1.8143
3.30493	1.14245			1.52984	1.12878	1.14045	1.61722	2.59283	0.892253	8.34539	5.55777	0.774638
6.31254	2.51114			1.37485	1.17754	1.22859	2.30014	2.41013	0.955112	9.25319	5.04997	0.951952
2.60139	1.3392			1.47747	1.4885	1.11734	2.74218	2.96567	0.743771	8.22647	5.6506	0.761808
1.2825	1.752			1.28169	1.30415	1.20597	2.75853	2.39691	0.707664	6.95755	6.05332	0.892425
1.49824	2.15751			1.0077	1.43263	1.19841	2.69291	2.37044	0.722862	8.11125	6.19	0.787422
0.744861	2.4269			1.51225	1.09544	1.23316	2.88837	2.42133	0.782654	7.83035	7.53027	0.844081
2.12286	1.62783			0.926013	1.25279	1.27429	2.6395	2.27405	0.899288	7.64731	6.94704	0.972979
1.56961	1.55767			0.940925	0.845771	0.98995	2.84543	2.2155	0.705598	8.00241	6.78424	0.951645
1.35919	0.628731			1.29958	1.5698	1.19103	2.72551	2.1999	0.835007	7.32411	7.01324	0.727439
1.05143	0.822477			0.996605	1.25564	1.30666	2.15238	2.45063	1.03963	7.26169	5.77857	0.797133
2.26085	2.51853			1.1848	1.35918	1.02673	1.59469	2.07934	1.12504	7.06767	6.45461	0.85956
0.813995	1.98784			1.13989	1.36614	1.24813	1.57139	1.45438	1.02774	7.93473	6.46929	1.73388
1.45185	1.22655			1.08718	1.94852	1.23908	0.752309	0.37917	0.822191	7.61596	7.01849	2.7288
1.54041	1.02199			0.791834	0.894025	1.25861	1.13773	0.664823	1.21757	7.9685	6.65489	2.6609
1.31216	1.51707			0.962225	0.628532	1.26604	0.844032	0.500459	1.17794	7.63808	6.9454	2.75136
1.7873	0.691138			1.27559	1.66315	1.12724	0.603339	2.69259	1.02335	7.20052	7.51751	2.51864
46.4323	1.94218			1.12218	1.90204	0.779432	1.38772	2.43665	0.92348	7.66486	7.17648	2.47704
0.989639	0.486052			1.0382	1.67791	0.975135	0.960708	1.52321	1.06621	8.20337	7.91116	2.68428
0.7841	1.45919			0.945624	1.32845	1.43872	0.806686	2.50216	1.96002	8.18449	8.26771	2.71502
2.6572	0.609376			0.895234	1.10405	1.12404	0.771171	1.30445	1.69404	9.25532	7.15538	2.88614
1.69484	1.03893			1.13515	1.24216	0.826261	0.591096	2.10507	1.19098	9.09998	7.21735	2.51513
3.19784	1.17259			0.995687	1.72552	2.0253	0.814105	1.76629	0.921991	10.054	7.31334	2.69609
2.4413	1.26341			1.09415	1.52435	0.762326	1.09384	1.80356	0.869115	9.73514	7.86839	2.87349
3.08002	0.395395			1.44391	0.522415	0.753798	1.59786	1.32632	1.61694	8.97224	7.67739	2.77701
3.35242	0.347013			1.04546	1.16734	2.03416	0.902079	1.5667	1.51105	8.81364	8.02034	2.65656
1.22655	0.777777			1.30612	1.65503	0.96662	0.777005	1.49674	1.56742	9.17146	8.78855	1.82806
2.61893	1.74524			1.2747	1.40455	0.866893	1.86969	1.65237	0.850322	9.54932	8.20207	1.68251
2.05695	1.76582			1.04155	0.916892	1.18621	0.855436	1.27681	0.771225	9.76562	7.81289	1.47788
4.54733	0.817711			1.45687	1.50525	0.898476	0.71777	1.17518	1.11738	9.61117	8.43617	1.49413
0.900582	1.50961			0.979938	1.48653	0.702557	0.564585	1.47814	1.1338	9.64793	7.60772	1.8242
2.00972	0.87105			0.948633	0.985339	0.763397	0.675507	1.37515	1.94565	9.05391	7.92194	2.38681
1.95065	1.05745			1.12889	1.08253	0.920372	1.64978	1.53819	2.32844	9.6013	8.29717	2.39658
1.63611	1.22046			1.18752	2.00758	1.10901	1.66031	1.54662	2.53236	10.4767	7.64034	2.24302
2.43273	1.54124			0.91972	0.626229	0.471753	1.32909	1.53042	2.61973	9.87792	7.90038	2.04453
2.57096	2.08209			1.05129	1.56369	1.09969	1.34598	1.29363	2.02531	8.94253	8.37314	1.39321
1.92392	1.8222			1.58628	1.65168	1.15273	1.45017	1.76524	3.34304	8.59702	8.60043	1.29326
2.34775	2.27449			1.04084	1.18583	0.884754	1.74938	2.43594	1.66726	8.72491	8.61839	1.74118
1.78593	3.5886			1.99265	0.488996	1.15071	1.96508	1.41356	2.45346	8.32666	8.15118	1.34701
2.06533	1.55191			1.03424	0.736514	1.09261	2.22699	2.17616	1.76388	7.46523	7.83882	0.754536
2.12049	0.669699			1.04424	0.659478	1.18673	0.68988	2.14247	2.14488	7.38153	7.9684	0.949853
1.03312	1.18674			1.13692	0.623797	1.44827	0.635515	2.55357	1.9573	7.98079	8.30667	1.02527
1.90122	2.17687			0.908515	0.700755	1.09478	0.629609	2.0818	2.17737	6.24827	7.94492	0.729406
1.04522	1.40144			1.02768	0.307875	1.24392	0.799164	1.60117	1.12539	6.1339	8.22139	1.66291
25.0538	2.56075			0.734741	0.276374	1.03888	0.495599	1.60817	2.28421	6.12776	8.31954	1.76202
1.76836	2.10158			0.766052	0.975609	0.587415	1.18432	1.67208	0.808858	6.57129	6.71202	1.88374
1.78481	1.31503			0.804006	0.67194	0.884969	0.86013	1.90795	0.958355	6.46475	7.68393	2.17621
1.62873	1.18878			1.10527	0.586548	0.131734	1.41535	2.63367	0.969314	6.04301	8.24063	1.32116
1.43991	1.00093			0.888291	0.437795	0.481635	0.980562	3.20394	1.28488	7.15075	7.54856	1.3062
1.4376	2.16019			0.644567	1.52263	0.927499	1.04753	2.59822	1.1112	6.98673	7.6379	0.850081
3.41463	1.70315			1.23507	0.889207	0.88373	1.31305	2.34822	0.742407	7.23228	7.45656	0.685182
1.96611	1.88238			1.10645	1.939	0.830159	1.55962	2.78322	0.783396	6.78447	8.32927	0.717424
2.06012	3.38356			0.943993	1.27847	1.00431	1.47955	1.54715	1.0514	6.65774	8.47763	0.75864
1.76235	2.08429			1.27224	1.49639	1.29196	1.58702	1.12824	0.940225	8.16111	7.25258	0.775484
24.0409	1.43143			0.937979	1.03244	1.30771	2.93929	1.15787	0.853589	9.01397	8.03524	0.879014
0.346413	1.80131			0.958781	1.35611	0.796643	1.31058	0.848353	1.78232	8.59547	7.71139	0.758931
2.53725	1.38216			0.428387	0.673387	1.11478	1.87877	0.82938	1.56052	9.26992	8.18625	0.80292
1.89216	1.22066			0.800749	0.843349	1.13202	1.00749	1.72471	1.68724	9.00819	7.05597	0.907433
1.42077	0.822554			1.00297	0.959017	0.766482	2.0116	1.17627	1.56274	8.99001	7.18083	0.704462
0.956961	1.49609			1.21742	0.310484	0.980134	2.06549	0.709451	1.78492	9.27024	6.927	0.691264
1.7139	4.0993			1.17978	0.503725	1.13591	1.01379	0.791548	1.86739	9.37098	6.78358	0.87956
1.06011	3.42068			1.2915	1.61765	1.46468	0.84596	0.725613	1.78247	9.16585	7.30365	1.12069
0.392141	2.52866			1.52572	1.55773	1.09474	0.668744	1.00384	1.79787	9.2841	7.02702	0.826528
2.18256	2.1241			0.776619	1.31609	1.09671	0.676666	0.789734	1.64471	9.48325	6.40095	0.835696
1.45716	2.19629			1.25505	1.09719	1.4583	1.5623	0.650984	1.6074	7.56993	7.51378	0.864093
1.66628	2.21277			1.07742	1.64485	1.0333	0.850705	0.500862	1.73158	8.06052	8.01164	0.654406
1.64694	2.24274			0.935287	1.16656	1.2967	0.629065	0.967572	0.813096	7.78056	7.62095	0.712939
31.3857	2.4403			0.888829	1.1555	0.987175	0.864142	1.03479	0.918196	7.7176	7.29127	0.648313
1.58549	1.21558			0.653597	1.20505	1.20126	0.657429	0.987157	0.709053	6.85444	6.63833	0.703738
4.26287	0.750815			0.79362	1.15873	1.46559	0.999283	1.02239	0.701084	7.15702	6.4943	0.664448
1.1329	1.35614			0.764925	0.343492	0.823889	0.918374	0.820337	0.661572	6.25526	6.65438	0.728421
1.13961	1.0058			0.670213	0.444184	0.915908	1.83128	1.20375	0.988259	6.87919	6.81507	0.647299
0.931183	2.08745			0.920301	0.150395	1.22439	2.06735	0.246054	0.688527	6.10414	7.22243	2.10882
2.68859	1.98295			0.983223	1.61975	0.841295	1.32906	0.455776	0.939716	7.99689	7.19398	2.29213
1.63366	1.97702			0.824964	1.41258	1.31216	1.7577	0.72453	1.0799	7.26636	6.42499	2.44486
2.70788	1.25186			1.08239	1.91343	1.18872	1.55612	2.12367	0.834194	6.4427	6.31401	1.35944
1.03122	1.01024			0.854282	1.06665	1.18326	1.98702	2.12346	0.939967	6.32363	6.41559	1.44183
1.72386	2.54444			0.694546	0.906799	1.27487	0.660598	1.95527	0.914564	5.98143	6.6363	1.54995
50.4461	2.30034			1.01748	1.0073	1.15302	0.886357	1.68477	0.713798	5.03326	6.41176	1.80467
0.352573	2.48822			0.589709	1.23451	0.831029	2.09717	2.19098	0.920875	4.82034	6.89581	1.93793
1.66568	1.24388			0.603491	0.278363	0.839469	2.52869	1.11507	0.618926	5.63721	7.19079	1.77678
1.75597	1.72065			0.489484	1.35873	1.01705	2.38687	1.16357	0.862626	6.90599	6.99591	1.83077
2.58307	2.50651			0.734815	1.01736	1.12523	2.42091	1.54803	0.644751	7.05162	6.9896	1.63271
1.03179	1.44254			0.685681	1.06144	0.931892	2.10721	1.76842	0.752173	6.32923	6.76081	1.58274
0.871225	1.08132			0.621625	1.48138	1.03843	2.09551	2.2731	0.712223	7.93746	6.49262	1.5441
0.563555	1.24073			0.597671	1.29031	1.18592	1.74734	1.79092	1.11695	7.48226	7.00656	1.58561
1.84399	1.66989			0.6214	1.03327	1.09786	1.48901	2.03487	1.1127	7.60143	6.88174	0.707474
1.31321	2.11267			0.744069	1.55317	1.07181	1.3154	1.64054	1.06454	6.90585	6.83958	0.716324
1.46632	2.37035			1.23793	1.58528	1.01848	1.39467	2.27755	0.943448	6.632	7.23707	0.739473
1.3386	2.58785			0.852749	1.17226	1.24031	1.01055	1.88538	0.974684	7.02598	8.0495	0.668769
3.73452	1.40995			1.00385	0.896549	1.14461	1.09575	1.6451	0.829088	6.84427	7.75103	0.603196
1.32228	1.90124			0.96512	1.75152	1.03362	2.40887	2.38703	0.902733	6.77228	7.97881	0.466899
1.08958	1.57222			0.771861	1.46514	1.31232	1.02263	2.04267	0.887171	7.0717	7.79208	0.973396
2.39953	1.5415			1.03979	1.03661	1.18514	0.86361	2.26106	1.01857	6.80483	7.82044	1.11547
0.824506	0.972057			0.934011	0.957704	1.10654	2.25957	1.8882	0.886748	7.41827	7.81914	0.919925
2.45575	0.761979			0.803663	1.70604	1.53508	2.69565	2.14847	0.932608	7.81981	7.25255	1.11405
2.38672	1.1546			1.21064	2.1633	0.8615	3.15261	2.26491	0.884017	7.40877	7.8415	1.12675
3.09533	0.952375			1.46451	0.184687	1.17346	3.68419	2.24595	0.611783	7.35133	7.6469	1.89315
1.2072	1.54353			1.39349	1.87756	0.980025	3.60535	2.40157	0.841913	10.7264	7.53773	1.61846
1.53904	1.27634			0.599171	1.56175	0.690577	3.68363	1.08272	0.855651	9.23614	8.13251	1.80659
[truncated: 55,046 more rows]
