# Supplementary material for: Single-protein/RNA imaging reveals ZNF598 as a limiting factor in resolving collided ribosomes
Source: EMBO J. 2025 Aug 1;44(18):5215–32. doi: 10.1038/s44318-025-00523-z (PMC12436648; doi:10.1038/s44318-025-00523-z)
Supplement: Supplementary file 19 — Source data Fig. 4 [file 44318_2025_523_MOESM19_ESM.zip]

Archive with 11 entries (7 files):
- Figure 4/
- Figure 4/4B/
- Figure 4/4B/Knock-In Left _Overexpresion RIGHT.tif
- Figure 4/4B/Read_me.txt
- Figure 4/4B/Tubulin_Loading control.tif
- Figure 4/4C/
- Figure 4/4C/OE-poly(A)60.tif
- Figure 4/4C/ReadMe.txt
- Figure 4/4C/WT-poly(A)60.tif
- Figure 4/4D/
- Figure 4/4D/RunOFF times Numerical Data.xlsx
