# Supplementary material for: Single-protein/RNA imaging reveals ZNF598 as a limiting factor in resolving collided ribosomes
Source: EMBO J. 2025 Aug 1;44(18):5215–32. doi: 10.1038/s44318-025-00523-z (PMC12436648; doi:10.1038/s44318-025-00523-z)
Supplement: Supplementary file 19 — Source data Fig. 4 [file 44318_2025_523_MOESM19_ESM.zip › Figure 4/4D/RunOFF times Numerical Data.xlsx]

## Sheet: Sheet1
RunOff times (min) plotted on Survival Curve
WT-No Insert	Survival	OE-No Insert	Survival	WT poly(A)60	Survival	OE poly(A)60	Survival
11.5	1	5	1	9.75	1	3.75	1
6	1	5.25	1	18	1	5.75	1
30	0	4.75	1	19.5	1	17.5	1
2.5	1	30	0	30	0	7	1
7.25	1	3.75	1	23	1	11	1
5.25	1	22.25	1	21.5	1	8	1
6.5	1	3.75	1	19.25	1	5.5	1
6	1	6.5	1	14.5	1	26.5	1
5.75	1	5.75	1	13.75	1	9.75	1
5.5	1	4.25	1	21.25	1	22	1
5.5	1	4	1	24	1	3.75	1
4.5	1	3.75	1	18.25	1	14	1
7.5	1	3.75	1	14.5	1	11	1
7.25	1	4	1	15.5	1	11.75	1
5	1	3	1	20.25	1	14.25	1
8.5	1	3	1	19.25	1	12.25	1
21	1	6.75	1	11	1	13	1
5.25	1	8.5	1	19.5	1	2.75	1
6	1	23.5	1	9.5	1	10.5	1
3.25	1	5	1	7.25	1	11.5	1
5	1	23.25	1	18.25	1	6.5	1
4.5	1	3.75	1	13.25	1	8	1
5.75	1	6.25	1	8.25	1	12	1
4.25	1	20.75	1	14.75	1	13.25	1
5.25	1	3.75	1	19.25	1	11	1
12.25	1	3.5	1	24.5	1	5.75	1
15.75	1	4	1	10.75	1	10.75	1
5.25	1	4.25	1	12	1	10	1
7	1	5	1	8.75	1	10.5	1
5.75	1	5.5	1	14	1	8.25	1
5.75	1	4	1	5	1	7.75	1
5.25	1	11.75	1	5.75	1	5.75	1
5.5	1	4.25	1	11.5	1	11.5	1
5	1	15.75	1	18	1	30	0
6.25	1	3.75	1	11.25	1	3.5	1
4.75	1	4.25	1	7.75	1	5.33333	1
6.25	1	6.25	1	30	0	7.66667	1
5.5	1	5.25	1	30	0	1.5	1
5.25	1	5	1	9.5	1	3.33333	1
4.75	1	4.25	1	17.6667	1	17	1
4.75	1	1.5	1	15.8333	1	2.83333	1
6.25	1	8.5	1	30	0	2.16667	1
4.5	1	3.5	1	23.1667	1	8	1
4.25	1	4	1	6.8333	1	8.83333	1
4	1	3.25	1	14	1	9.33333	1
8	1	4.25	1	12.3333	1	6.5	1
5.25	1	2.5	1	12	1	6.66667	1
6.25	1	4.5	1	11.5	1	6.16667	1
4.5	1	4.75	1	20.33	1	8	1
6.75	1	5.75	1	11.5	1	10.6667	1
6.25	1	3.25	1	23	1	9.83333	1
4.75	1	1.25	1	20.8333	1	9.5	1
7	1	4.25	1	16.5	1	3.5	1
5	1	5	1	13.5	1	8.33333	1
5.25	1	5	1	9.83333	1	12.1667	1
6.5	1	4	1	10	1	10.5	1
5.25	1	6	1	18.1667	1	10.1667	1
2	1	1.5	1	15.1667	1	9.16667	1
4.5	1	5	1	30	0	13.5	1
3	1	3.25	1	12	1	14.5	1
6.75	1	3.75	1	14.75	1	9.83333	1
5.25	1	3.25	1	30	0	6.5	1
6.25	1	4	1	8.5	1	5.66667	1
6.5	1	4.25	1	14.5	1	7.33333	1
5	1	5.5	1	18.25	1	6.83333	1
3.75	1	3.5	1	14.25	1	7.5	1
4.25	1	6	1	22.75	1	12.6667	1
3.75	1	9.25	1	6.75	1	3.33333	1
4.25	1	30	0	21.25	1	9.83333	1
16.25	1	30	0	20.25	1	6.33333	1
3.5	1	17	1	24.5	1	9	1
14.25	1	4.25	1	30	0	2	1
3.5	1	3	1	21.75	1	7.66667	1
2.25	1	16	1	12.5	1	5.66667	1
3	1	3.5	1	11.75	1	7.83333	1
4.75	1	4.25	1	4	1	10.6667	1
5	1	4.75	1	4.5	1	10.6667	1
3.5	1	3.75	1	17.75	1	6	1
19.25	1	4.25	1	20.25	1	15.1667	1
3.75	1	3.75	1	11.5	1	2.33333	1
4.25	1	2.5	1	19	1	8	1
2.5	1	3.5	1	16.5	1	7.16667	1
30	0	3.5	1	25.5	1	7.83333	1
4	1	4.75	1	30	0	9.5	1
3	1	3.75	1	30	0	8.16667	1
4.25	1	5.5	1	30	0	6	1
3.5	1	4.5	1	30	0	7.16667	1
4	1	4.5	1	3.75	1	11.1667	1
4.25	1	4.25	1	3.75	1	3.83333	1
4	1	4	1	16	1	8.5	1
3.75	1	4.75	1	16.25	1	5.5	1
4.25	1	4	1	26	1	3.5	1
3.75	1	3	1	20	1	10.25	1
3	1	4.25	1	11	1	2.75	1
8.75	1	5.5	1	14.75	1	9.75	1
3.5	1	3.75	1	5.5	1	5.25	1
4.25	1	3.75	1	27.5	1	5.25	1
3.25	1	4.5	1	23.25	1	6	1
3.75	1	3	1	0.75	1	30	0
3.75	1	4.75	1	10.75	1	8.5	1
2.75	1	3.25	1	19.5	1	3.5	1
4.75	1	3.75	1	19.25	1	8	1
3.5	1	4	1	11.75	1	12.5	1
4.25	1	3.75	1	17.25	1	7.5	1
5	1	7	1	11.75	1	10.5	1
3.5	1	5	1	17	1	27.5	1
5	1	4	1	2.5	1	17.25	1
2	1	5.75	1	5.75	1	16	1
6	1	3.75	1	12.5	1	12	1
4	1	4.75	1	11.5	1	9	1
4.5	1	4.5	1	13.25	1	2.5	1
4.5	1	4.5	1	11.25	1	16.25	1
3.25	1	4.25	1	14.75	1	5	1
3.25	1	3.75	1	7.25	1	12.5	1
3.25	1	6	1	2	1	8.75	1
4.75	1	3.25	1	30	0	11.75	1
3.75	1	3.75	1	30	0	8.5	1
4.75	1	4.5	1	30	0	6.5	1
3.75	1	4.25	1	6.5	1	9.75	1
4.75	1	4	1	5.75	1	12.5	1
4	1	3.75	1	5	1	9.25	1
3.5	1	4.25	1	11.75	1	8.25	1
4	1	5.25	1	11.5	1	9.5	1
4.5	1	3	1	16.25	1	3.25	1
30	0	3.5	1	9.75	1	8.25	1
30	0			12.5	1	4.5	1
30	0			12.25	1	1.25	1
30	0			9.5	1	9.75	1
30	0			6.5	1	4.75	1
30	0			8	1	5.25	1
8.5	1			9.25	1	6.25	1
5.25	1			9.25	1	30	0
9.75	1			22.5	1	30	0
6.25	1			10.5	1	30	0
8.25	1			11.25	1	30	0
9.5	1			9.75	1	30	0
6	1			9.25	1	30	0
10.75	1			2.75	1	30	0
4.25	1			9	1
2.5	1			8.5	1
30	0
10	1
10	1
8.25	1
8	1
12.75	1
13.75	1
6.25	1
8.75	1
10.75	1
6.75	1
4.25	1
11.5	1
5.75	1
30	0
8	1
7	1
1.25	1
11.75	1
22.5	1
27	1
22.5	1
14.25	1
8.75	1
24.25	1
19	1
16	1
15.5	1
17.75	1
9	1
30	0
30	0
