# Supplementary material for: Single-protein/RNA imaging reveals ZNF598 as a limiting factor in resolving collided ribosomes
Source: EMBO J. 2025 Aug 1;44(18):5215–32. doi: 10.1038/s44318-025-00523-z (PMC12436648; doi:10.1038/s44318-025-00523-z)
Supplement: Supplementary file 20 — Source data Fig. 5 [file 44318_2025_523_MOESM20_ESM.zip]

Archive with 9 entries (5 files):
- Figure 5/
- Figure 5/5B/
- Figure 5/5B/postHT_Original_Whole_Image.tif
- Figure 5/5B/preHT_Original_Whole_Image.tif
- Figure 5/5B/Read_Me.txt
- Figure 5/5C/
- Figure 5/5C/Fraction coloc_numerical data.xlsx
- Figure 5/5D/
- Figure 5/5D/HeatMap Numerical Data.xlsx
