# Supplementary material for: Single-protein/RNA imaging reveals ZNF598 as a limiting factor in resolving collided ribosomes
Source: EMBO J. 2025 Aug 1;44(18):5215–32. doi: 10.1038/s44318-025-00523-z (PMC12436648; doi:10.1038/s44318-025-00523-z)
Supplement: Supplementary file 20 — Source data Fig. 5 [file 44318_2025_523_MOESM20_ESM.zip › Figure 5/5B/Read_Me.txt]

Original Images were cropped and contrast adjusted to clearly show single molecules
