# Supplementary material for: Single-protein/RNA imaging reveals ZNF598 as a limiting factor in resolving collided ribosomes
Source: EMBO J. 2025 Aug 1;44(18):5215–32. doi: 10.1038/s44318-025-00523-z (PMC12436648; doi:10.1038/s44318-025-00523-z)
Supplement: Supplementary file 20 — Source data Fig. 5 [file 44318_2025_523_MOESM20_ESM.zip › Figure 5/5C/Fraction coloc_numerical data.xlsx]

## Sheet: Sheet1
Fraction Translating
Replicate1			Replicate2			Replicate3			Replicate4
Steady-State	HT-Resistant		Steady-State	HT-Resistant		Steady-State	HT-Resistant		Steady-State	HT-Resistant
0.333333	0.5		0	0.333333		0.133333	1		0	1
0.125	0.666667		0.0833333	0.666667		0.0714286	0.5		0	0
0.133333	0		0.0833333	0.5		0.157895	0.75		0	0.25
0	0		0.1	0		0.0909091	1		0	0
0.222222	1		0	0		0	1		0.133333	1
0.125	0		0.0833333	0					0	1
0.047619	0		0.18	1					0.0434783	1
0.05	1		0	0.66667
0	0		0	1
0.0740741	0.4
0.0526316	1
0.08	0
0.0645161	0.857143
0.037037	1		Steady-State			HT-Resistant
0	1		Mean	SEM	#cells	Mean	SEM	#cells
		Replicate 1	0.0896511	0.0902063	15	0.494921	0.4563	15
		Replicate 2	0.0588889	0.0632675	9	0.462963	0.406354	9
		Replicate 3	0.0907131	0.0610955	5	0.85	0.223607	5
		Replicate 4	0.0252588	0.0503357	7	0.607143	0.497015	7
