# Supplementary material for: Single-protein/RNA imaging reveals ZNF598 as a limiting factor in resolving collided ribosomes
Source: EMBO J. 2025 Aug 1;44(18):5215–32. doi: 10.1038/s44318-025-00523-z (PMC12436648; doi:10.1038/s44318-025-00523-z)
Supplement: Supplementary file 20 — Source data Fig. 5 [file 44318_2025_523_MOESM20_ESM.zip › Figure 5/5D/HeatMap Numerical Data.xlsx]

## Sheet: Sheet1
Numerical Data used in HeatMap
Steady state Tracks plotted in heatMap (note: tracks #10-65 are all plotted with zero values)											HT-Resistant tracks plotted in Heatmap (note:tracks #35-65 are all plotted with zero values)
Track#	1	2	3	4	5	6	7	8	9	10-65	Track #	1	2	3	4	5	6	7	8	9	10	11	12	13	14	15	16	17	18	19	20	21	22	23	24	25	26	27	28	29	30	31	32	33	34	35-65
	684.81	445.011	433.384	443.283	266.641	249.338	1038.05	1125.52	1098.35	0		862.1	1189.2	1170.36	513.82	854.988	1068.12	199.452	838.354	821.72	1071.77	1953.07	1463.64	827.87	646.274	71.0243	1729.17	1163.67	1699.36	411.637	2323.39	1648.36	3191.75	662.481	1125.24	1340.5	1055.36	1428.68	3144.9	4030.34	2260.23	1850.72	844.881	1507.53	646.074	0
	494.84	1219.11	789.818	801.255	911.005	122.527	1134.35	1624.96	1404.48	0		804.572	1074.26	1194.46	748.226	745.31	959.25	464.775	407.663	1272.77	58.7441	734.223	1571.27	939.735	95.9578	98.6835	293.667	1373.41	2324.46	1188.17	232.138	1771.09	3462.56	478.66	1044.03	446.393	750.162	1657.72	2952.76	2461.95	1894.47	1508.04	729.038	1750.15	953.887	0
	633.739	1426.45	213.255	333.564	106.923	460.154	1570.53	1586.53	354.079	0		747.045	959.318	1218.57	480.343	799.136	1229.98	0.693734	995.34	568.284	134.022	832.16	1678.91	1035.13	79.6749	624.678	885.367	573.764	917.131	599.785	1682.05	1736.03	2580.26	1146.36	962.818	1508.03	444.96	2277.11	2760.62	1552.56	2183.04	1165.36	500.159	1563.51	1625.88	0
	769.885	1490.44	332.724	516.749	1633.24	30.1374	271.004	1548.09	762.499	0		1449.42	844.377	1056.31	1386.84	852.961	1757.55	273.648	912.472	6188.28	505.845	930.097	1356.02	900.053	85.0651	779.413	321.444	126.996	1539.24	34.5344	915.25	1486.71	1000.41	738.729	881.605	568.581	807.783	2992.27	2178.24	2254.78	1131.71	1821.84	113.43	1376.88	2297.86	0
	906.031	1554.43	699.956	622.973	1128.03	821.427	1990.91	1718.14	129.439	0		2050.71	925.909	1081.73	1862.38	906.786	1667.8	1462.88	829.605	3265.83	704.37	1028.03	1224.73	764.973	278.175	100.712	1369.52	56.5426	1907.04	749.406	718.191	1656.26	2500.4	331.095	800.392	493.521	893.756	1286.81	1595.86	2009.94	2189.48	2208.08	905.877	1190.25	1908.83	0
	1042.18	1509.58	641.511	455.252	1971.99	770.462	2195.71	1567.74	787.554	0		1465.63	1007.44	1107.15	2479.96	960.611	987.478	489.318	746.738	4355.29	761.729	1091.38	1093.43	629.893	720.789	108.733	1732.75	19.336	1932.27	412.833	552.071	2189.42	3314.19	1739.71	59.5952	1253.31	979.728	4146.2	1826.39	2748.49	1944.87	2594.32	952.053	1401.58	1519.8	0
	1178.32	1464.74	323.45	4.02953	1782.83	1161.47	2136.31	1417.35	453.805	0		1553.55	1088.97	1045.87	1273	1014.44	1628.86	1.75845	992.342	2327.46	992.454	1265.31	962.14	1110.39	98.7715	771.149	575.354	41.5515	743.017	565.321	692.989	1515.57	2493.8	1578.08	97.8887	1107.3	961.246	2613.46	2056.93	1417.1	1700.25	2301.63	1148.43	1388.39	1130.77	0
	1079.88	812.622	565.217	1305.18	1593.66	1010.83	1708.91	1266.95	1622.6	0		2215.52	1170.51	984.588	1247.77	1044.34	1158.42	104.531	1320.38	1713.37	1751.46	1439.24	830.847	1272.73	1041.54	776.387	17.1576	1014.61	3.5072	1070.35	430.232	1388.17	1673.4	1416.44	15.353	961.281	320.172	2027.99	2188.57	1121.67	1455.63	1859.4	996.114	1375.2	1535.61	0
	981.44	817.2	546.151	161.418	1404.5	1087.93	1206.69	101.761	2501.01	0		1343.51	1252.04	448.823	2049.89	1074.24	1190.41	107.803	1301.85	1922.88	1059.11	1346.39	27.2467	1435.07	1006.45	781.626	246.934	1727.47	2074.13	643.355	1952.22	1730.02	853.01	1684.53	298.396	1045.18	260.284	2114.08	2182.48	1599.79	3187.86	1881.48	1400.97	1362.01	1940.44	0
	1147.34	360.298	3967.75	66.0207	1874.23	1178.11	2325.04	722.436	533.06	0		1014.74	997.912	499.736	2375.2	1104.14	1939.48	293.211	1283.32	2219.96	1122.11	1253.55	64.3681	1597.42	971.369	866.136	74.3903	1731.87	330.518	1137.23	668.521	1533.79	1317.24	1927.34	521.661	1129.07	74.7732	1222.97	3038	2144.36	682.468	1940.6	1541.81	1348.83	2345.27	0
	1313.24	926.654	1189.35	410.249	1993.28	1383.83	2083.55	1179.21	947.232	0		1289.72	476.63	550.648	2070.75	1614.36	1568.39	149.475	1264.78	1365.55	837.46	796.435	433.167	1759.76	936.284	950.646	505.525	1736.26	1197.89	1244.02	1739.71	1720.56	1278.3	1109.04	381.758	1398.02	202.009	4001.91	2996.18	2175.47	1754.93	1999.72	1609.81	1442.04	1816.49	0
	1479.14	1051.1	952.011	1101.36	2112.33	1785.77	381.295	840.245	957.349	0		1790.73	487.854	601.561	968.148	1430.77	1067.94	164.961	1246.25	1451.29	50.4666	772.341	215.846	2044.99	38.8109	1035.16	73.852	1740.65	786.465	1023.93	1252.86	1445.39	1453.45	880.971	618.612	1666.98	1074.04	1568.99	1059.17	2206.57	606.852	2060.49	1677.81	1149.11	1287.71	0
	1490.2	2110.73	714.671	258.12	2231.38	1374.88	322.04	1499.11	250.478	0		1650.71	401.649	652.474	501.051	1247.18	1015.93	32.2924	1227.72	2250.38	631.707	642.137	871.667	2330.22	859.096	1119.67	465.444	1737.93	461.602	1357.31	165.363	2238.59	1522.02	281.561	500.474	1935.93	685.607	1145.5	1325.17	1837.58	885.036	2121.26	1745.8	602.892	1402.29	0
