# Supplementary material for: Single-protein/RNA imaging reveals ZNF598 as a limiting factor in resolving collided ribosomes
Source: EMBO J. 2025 Aug 1;44(18):5215–32. doi: 10.1038/s44318-025-00523-z (PMC12436648; doi:10.1038/s44318-025-00523-z)
Supplement: Supplementary file 21 — Source data Fig. 6 [file 44318_2025_523_MOESM21_ESM.zip]

Archive with 9 entries (5 files):
- Figure 6/
- Figure 6/6B/
- Figure 6/6B/Original_Image_untreated.tif
- Figure 6/6B/Original_image_UV.tif
- Figure 6/6B/Read_me.txt
- Figure 6/6C/
- Figure 6/6C/Fraction Colocalized Numerical Data.xlsx
- Figure 6/6D/
- Figure 6/6D/Numerical Data for HeatMap.xlsx
