# Supplementary material for: Single-protein/RNA imaging reveals ZNF598 as a limiting factor in resolving collided ribosomes
Source: EMBO J. 2025 Aug 1;44(18):5215–32. doi: 10.1038/s44318-025-00523-z (PMC12436648; doi:10.1038/s44318-025-00523-z)
Supplement: Supplementary file 21 — Source data Fig. 6 [file 44318_2025_523_MOESM21_ESM.zip › Figure 6/6C/Fraction Colocalized Numerical Data.xlsx]

## Sheet: Sheet1
Numerical Data for fraction ZNF598 Coloc +/-UV
Untreated No-Insert				UV No-Insert				Untreated poly(A)60				UV poly(A)60
Replicate 1	Replicate 2	Replicate 3		Replicate 1	Replicate 2	Replicate 3		Replicate 1	Replicate 2	Replicate 3		Replicate 1	Replicate 2	Replicate 3
0.0909091	0.322581	0.0816327		0.0338983	0.142857	0.0967742		1	0.88	0.769231		0	0.15	0.0909091
0.105263	0.222222	0.212766		0.242424	0	0		0.569444	0.9	0.636364		0	0	0.142857
0	0.0727273	0.0384615		0.111111	0.142857	0.4		0.353846	0.85	0.8		0.04	0.235294	0.162791
0.222222	0.109756	0.0416667		0.0434783	0.0576923	0		0.5	0.8	0.472727		0.181818	0.0909091	0.25
0.0769231	0	0.05		0.157895	0.214286	0		0.848485	0.392857	0.553191		0.228814	0.272727	0.4375
0.0833333	0.222222	0.0416667		0	0.0666667	0.0645161			0.347826	0.833333		0.24	0.111111	0
0	0.0322581	0.027027		0.263158	0.2	0.15			0.5	0.642857		0.393939	0.246154	0.0357143
0.0869565	0.0714286	0		0.111111	0.25	0.0714286			0.6	0.857143			0.130435	0.0357143
0		0		0.18	0.0487805	0			0.916667	0.5			0.25641	0.0909091
0.148148		0.0540541		0	0.047619	0			1	0.380952			0.142857	0
0.0645161		0.0666667		0.142857	0	0				0.380952			0.0588235	0.0952381
0				0.25	0.1	0.25				0.238095			0.106383	0.26087
				0.375	0.153846									0.181818
				0.2										0.16
														0
														0.0526316
