# Supplementary material for: Single-protein/RNA imaging reveals ZNF598 as a limiting factor in resolving collided ribosomes
Source: EMBO J. 2025 Aug 1;44(18):5215–32. doi: 10.1038/s44318-025-00523-z (PMC12436648; doi:10.1038/s44318-025-00523-z)
Supplement: Supplementary file 21 — Source data Fig. 6 [file 44318_2025_523_MOESM21_ESM.zip › Figure 6/6D/Numerical Data for HeatMap.xlsx]

## Sheet: Untreated
Numerical Data Used for Untreated vs UV treated HeatMap
Untreated poly(A)60 Intensity tracks
Track #	1	2	3	4	5	6	7	8	9	10	11	12	13	14	15	16	17	18	19	20	21	22	23	24	25	26	27	28	29	30	31	32	33	34	35	36	37	38	39	40	41	42	43	44	45	46	47	48	49
	2588.15	726.055	904.826	447.67	926.472	2069.19	251.573	1575.32	2247.38	605.656	712.594	3359.15	1140.58	793.012	888.932	12.972	1006.8	1320.62	1.62619	348.015	139.449	168.282	428.122	1960.94	518.531	417.581	420.142	1771.47	1203.66	202.55	1055.01	5.07739	183.03	232.931	1248.69	159.324	382.72	2359.03	875.888	1043.42	265.847	1046.68	2149.46	2103.9	1032.67	1675.02	781.096	1536.71	1775.32
	1784.16	1109.72	822.162	145.03	1550.4	1466.22	237.705	1339.95	1818.82	23.2344	296.661	2637.31	607.741	429.138	591.366	412.503	1931.93	1578.17	397.963	270.008	43.9255	461.71	135.835	1810.39	995.635	112.437	67.2101	237.223	766.254	705.054	928.759	111.894	82.6223	148.611	1064.37	202.262	1269.66	2336.31	660.812	1145.77	89.2076	776.711	1554.91	1625.72	1143.54	1940.85	796.299	15.7728	1086.41
	2029.86	1270.91	774.728	698.614	1825.55	1158.32	446.382	573.818	867.649	1602.31	131.042	2707.97	2023.89	41.099	1035.81	1808.25	1135.3	1850.7	341.534	396.343	219.34	480.04	207.84	2357.32	941.184	716.481	5.72304	87.6766	790.079	1806.45	1237.97	715.043	358.906	592.161	359.487	95.7181	1133.21	2162.51	445.736	1248.13	1227.42	1540.25	1221.03	840.549	1254.42	2822.45	399.626	299.173	2786.38
	2215.59	1124.61	727.294	74.6532	2100.71	1838.7	186.896	695.787	705.733	1471.88	144.083	1940.03	3440.04	587.488	2668.97	1524.67	1409.2	1071.93	328.417	531.517	654.218	372.906	568.369	1673.67	1518.85	43.2646	683.969	200.106	813.904	1231.4	1424.93	457.209	899.732	525.423	74.2959	178.176	1194.65	2480.82	570.909	1350.49	96.9765	939.862	1716.3	1042.22	1365.29	599.106	502.277	198.309	4586.6
	3149.52	978.31	928.563	424.391	1934.37	1773.7	29.1862	817.757	1484.4	1341.44	677.883	1172.09	1523.42	257.225	1448.12	1241.1	1621.09	1292.24	536.411	121.809	11.9341	56.2717	66.3486	2080.98	1359.03	884.007	320.804	387.153	948.662	1208.52	1055.42	587.89	51.1253	300.748	106.365	1068.94	1466.35	1555.67	696.082	1452.84	887.592	667.003	1901.47	1243.89	1476.16	982.452	1322.39	251.297	810.082
	2551.2	832.011	1717.03	303.053	1691.55	1432.61	965.424	939.727	1700.12	1211.01	1935.6	1219.32	1941.16	415.443	1365.55	1157.16	1002.83	1512.55	1082.89	479.652	622.137	199.365	163.737	2090.63	1050.61	451.569	16.1232	442.696	1083.42	1185.63	1331.66	906.899	81.3201	253.845	37.0408	998.238	764.823	816.378	821.256	1308.37	1041.97	394.144	1272.67	1445.56	1345.93	1365.8	1377.66	522.339	831.372
	4141.56	910.229	983.232	1458.52	1058.2	260.47	498.736	1061.7	1263.68	1080.57	1542.07	1266.55	2002.61	197.004	1125.38	1402.64	1521.79	1732.87	6.60781	51.1541	177.238	942.12	844.111	2152.17	1290.5	350.875	464.172	229.013	1035.84	1162.75	532.283	310.354	172.385	628.69	164.316	927.541	768.65	15.2221	946.429	1163.89	13.9095	410.493	643.879	2330.49	1215.7	2377.71	2379.71	963.744	852.663
	5362.59	1141.35	1755.95	446.213	424.856	39.7662	568.01	940.228	933.254	950.136	1148.54	1944.61	1365.92	251.075	885.206	1487.24	2040.75	1953.18	41.4487	80.5907	147.471	1100.56	913.001	1542.48	1078.25	523.497	848.389	943.424	988.251	1139.86	1049.45	554.733	507.951	714.489	229.304	702.579	699.906	15.5176	783.164	1019.42	642.467	426.843	1234.12	1487.33	1190.3	2099.15	1871.62	1433.35	873.953
	3431.08	1258.55	932.119	361.709	585.515	1124.55	637.284	818.759	811.174	1013.89	2221.4	1212.32	2696.65	4.81345	1177.91	1587.76	2665.5	2173.49	29.8605	1189.86	22.1842	1125.6	981.89	1959.15	1535.13	473.548	170.812	677.31	940.666	1116.98	2174.41	144.136	166.363	211.336	98.2734	950.644	760.472	750.79	619.899	874.941	895.678	443.192	1140.24	1418.4	922.668	2731.05	928.074	1902.96	895.244
	2977.81	276.642	756.924	585.147	214.429	1113.52	706.558	697.29	689.093	1077.65	2008.05	1589.61	2121.16	354.429	1479.31	1735.87	1292.66	2228.38	1888.69	195.865	266.15	1579.25	603.291	2458.39	983.062	436.91	31.2175	1160.81	790.833	1314.09	1436.01	454.437	26.1164	541.735	1529.34	1569.01	305.193	274.531	875.836	1061.16	333.252	459.541	1279.16	2615.78	655.033	1907.64	2091.85	2036.34	1429.12
	2841.02	447.002	1927.88	671.348	84.9029	1380.07	775.832	657.278	799.094	1141.41	1794.7	1053.58	1855.75	72.8048	1780.71	1883.99	2697.26	1978.9	75.0376	468.839	695.973	28.5384	738.078	2491.8	1093.13	161.3	253.458	941.136	231.744	1150.14	1266.24	277.669	94.8607	30.4852	910.059	1574.53	12.4696	784.308	1106.93	1363.23	437.581	356.491	1418.09	433.259	1181.31	2253.41	1752.71	937.182	1433.2
	1637.57	889.23	798.424	586.698	136.957	1301.81	323.921	781.759	1061.41	1205.17	1586.59	1166.25	1839.47	935.098	2082.11	1166.59	1240.57	1673.12	306.791	490.165	661.545	346.92	872.866	2612.93	1327.34	249.325	31.7722	176.165	81.1111	986.188	1101.95	194.729	440.429	515.643	13.2992	1580.04	93.5303	854.726	981.24	421.379	940.469	702.527	990.342	678.865	646.32	24.2645	1525.54	676.457	1437.28
	1812.62	668.722	851.774	502.049	497.589	618.178	516.297	906.24	905.771	946.922	1488.38	1216.32	1747.23	1064.21	2383.5	1435.95	3447.45	1596.2	248.566	97.2153	280.646	619.974	1088.96	2396.86	1400.13	910.638	776.011	674.134	398.633	822.236	1161.41	217.122	51.5499	35.2883	225.66	679.238	294.665	888.933	1883.31	356.873	587.535	1048.56	1238.2	1249.24	1141	1718.16	1565.1	1586.08	1357.74
	1398.91	238.131	905.125	417.4	609.48	1029.41	161.475	1030.72	273.841	1075.91	98.0446	1911.8	730.742	1193.32	1604.23	1434.92	2387.1	1947.36	166.78	18.894	328.294	241.173	662.951	2342.24	1973	920.73	621.023	561.252	95.3256	842.378	863.605	181.905	169.311	1805.84	4.35799	627.197	21.0702	923.14	1621.2	267.174	247.531	2355.97	1379.67	1474.99	1635.68	31.3315	3072.42	1663.53	1582.63
	1423.68	1127.98	958.475	332.751	843.184	652.721	813.44	1155.2	616.943	1204.89	1144.52	2324.4	455.908	602.21	1645.51	1433.89	935.416	2672.05	581.689	171.203	278.386	625.489	217.455	1734.99	1447.16	832.526	466.034	915.991	291.933	879.503	1292.43	28.9809	45.5092	3041.71	65.2475	801.205	261.517	957.347	1359.1	176.639	562.786	1932.97	1202.84	1445.78	2130.36	1325.63	1309.78	3367.27	2271.36
	1765.57	1002.79	1011.83	248.102	16.1901	27.7138	452.618	1279.68	493.023	1333.88	1416.04	1429.26	2588.92	1.00119	746.543	1021.9	1038.44	2011.94	223.671	130.695	284.354	795.883	628.002	1634.16	2777.1	1178.65	311.046	752.646	1.20838	819.875	1025.52	95.7239	70.909	1154.44	249.498	975.213	373.416	991.554	1689.52	270.486	219.483	1915.15	1186.82	829.12	1149.01	2019.29	3243.42	2182.51	1225.33
	1042.6	877.597	1004.01	1633.13	826.595	38.539	728.924	651.451	70.8994	1462.87	1290.73	1936.79	986.139	69.192	926.136	1666.15	1141.46	2581.78	37.4959	522.085	179.502	529.149	357.607	1797.74	583.936	226.784	818.772	578.094	544.077	760.247	1200.49	84.3395	551.863	1389.49	409.382	1149.22	163.859	1025.76	817.254	66.767	374.395	2278.3	807.099	2240.51	2022.24	1489.07	1575.39	2406.26	1944.86
	1297.52	752.403	996.195	1393.75	828.04	449.669	788.999	2120.16	425.532	1462.19	1334.31	1816.22	32.891	329.813	753.119	1566.35	1244.48	2351.53	22.2524	394.903	450.425	939.352	385.274	2773.75	1357.14	422.237	727.478	235.703	287.316	460.4	938.837	14.1652	103.628	1199.03	271.09	2936.71	567.34	863.98	880.256	500.832	150.386	796.522	1608.31	2626.33	1245.92	1503.21	1308.96	918.759	757.734
	1552.44	677.983	988.38	1154.36	829.486	441.178	1074.65	495.537	1070.92	1461.51	1449.17	1695.65	12.2511	49.2589	785.313	1264.42	1347.5	4542.39	0.000213492	1480.32	153.32	1349.55	701.906	3249.49	1350.07	933.4	805.193	515.117	58.148	188.855	947.189	293.425	211.493	1205.05	1063.06	3694.57	109.561	702.198	1054	287.69	395.602	2439.69	1365.88	1219.22	2046.77	561.74	583.172	951.995	2431.32
	986.177	1239.81	781.462	914.977	830.932	826.782	1516.12	888.397	1255.81	1408.97	959.678	2010.59	484.187	194.69	817.507	1383.84	1450.52	3284.57	426.584	1275.28	470.962	1944.52	723.658	3315.72	1825.23	638.34	877.047	1447.52	58.0223	207.118	1332.14	382.452	256.779	975.004	902.011	2530.98	1011.76	540.416	878.232	720.591	860.582	3019.13	1123.44	1874.57	817.555	1967.03	2037.39	985.232	2219.6
	1967.66	1059.6	1604.55	675.593	832.377	1086.74	1297.66	1281.26	1440.7	1346.97	1216.79	2114.33	781.641	799.249	984.125	1670.98	1511.27	3144.61	781.575	1070.24	519.169	1022.4	1044.61	2540.93	2929.18	1118.5	14.5064	347.86	54.8423	94.438	1433.06	34.483	210.397	1245.51	740.967	823.24	296.814	845.513	1036.24	1265.96	650.153	1221.05	596.884	2136.64	1849.63	1880.89	1271.25	1018.47	2071.9
	1756.12	879.397	1686.43	979.385	1392.01	499.858	220.416	1674.12	73.0937	1284.96	1026.86	1454.06	274.444	64.0146	1150.74	2599.41	1572.03	3181.43	465.707	865.198	533.249	1181.43	25.0853	2115.45	1547.4	718.34	175.441	1010.78	265.474	471.043	1532.48	105.472	451.956	1546.93	579.922	2277.9	311.395	1150.61	1194.24	497.518	126.324	1027.87	707.165	1991.17	1481.17	701.738	1309.46	1139.53	2997.88
	2139.01	893.617	1973.25	1024.63	984.799	694.324	570.172	2066.98	555.905	1222.96	1126.16	1355.61	1700.27	755.937	1317.36	1827.45	1967	3592.96	616.29	778.314	578.166	1340.45	663.612	990.906	1325.67	983.932	1095.74	533.787	328.973	266.398	1567.67	231.885	40.2589	1488.72	36.1107	1439.15	39.3855	853.26	1075.1	438.254	131.631	834.686	24.3606	896.55	1112.7	42.2629	823.199	1322.48	1942.33
	2159.47	907.837	1592.67	1069.87	355.455	888.791	340.94	2459.83	523.662	1160.95	1662.2	1596.27	1640.48	1416.46	1162.87	1755.22	2361.97	2488.5	1242.37	691.43	1191.94	890.912	245.917	1160.6	1273.31	588.798	406.724	464.265	285.778	207.338	1682.26	93.5732	752.041	1962.03	2.32884	1409.68	2.89776	569.975	955.95	338.189	797.684	1014.8	21.3076	2186.57	744.241	2259.89	2677.94	1505.43	1466.75
	2510.66	974.1	676.286	1115.11	306.771	1083.26	73.2987	1109.29	386.211	1098.95	2481.9	1386.55	1685.49	239.081	1109.98	1483.17	2350.71	3149.77	1181.1	595.236	456.886	933.721	519.808	2536.32	1141.82	996.907	178.879	247.589	536.786	486.895	2057.42	71.3706	423.259	2318.27	425.801	1651.56	25.8245	453.279	1099.85	74.8169	896.923	602.122	9.93526	982.213	976.57	3377.77	1033.68	1688.38	2198.56
	2913.5	1963.17	898.735	283.442	822.257	702.169	11.1122	1205.73	0.5829	1004.39	2090.71	852.337	1538.98	1227.43	1057.1	1211.11	2339.45	2751.81	1119.83	499.041	510.34	976.53	527.109	1502.02	1014.59	252.931	671.436	213.788	59.0236	200.838	1247.06	94.6884	444.205	2489.07	66.1725	1893.45	481.965	557.139	839.85	115.926	996.162	1765.23	1174.07	920.053	1208.9	3342.63	1161.07	1871.33	698.418
	2815.97	1607.25	1121.18	413.843	241.476	902.993	4.67564	1302.18	820.758	909.829	3215.29	617.768	851.308	676.836	1004.21	939.055	2328.19	1516.39	1058.57	802.64	402.497	710.181	835.123	1847.53	1559.51	656.192	427.793	354.028	175.236	166.567	1381.03	76.5464	328.698	1872.62	231.99	2135.34	150.514	186.64	1998.23	9.56573	368.109	4027.6	1401.4	1532.37	1722.66	1310.62	125.833	1488.85	2488.02
	2447.87	1251.34	2108.39	544.243	335.979	239.336	1201.06	1398.62	477.977	1000.45	2231.15	383.199	900.276	1.66317	951.33	719.411	2316.93	2152.04	64.7675	1106.24	256.117	1208.29	495.833	1797.5	1239.4	780.109	1013.65	365.653	435.98	229.259	1674.78	392.594	252.832	2192.87	508.122	1685.65	23.8208	147.899	1901.95	331.305	414.368	3973.37	1255.7	2532.79	2236.42	7.48245	817.097	1518.49	1651.31
	3064.71	895.421	2004.77	674.643	1084.97	755.757	1410.47	1294.47	1790.52	1091.07	2226.09	1397.09	949.244	34.7529	898.446	817.554	1547.8	1696.69	566.048	1409.84	262.67	16.0476	238.541	896.509	1039.39	249.477	465.214	272.776	31.0813	1392.14	1074.91	123.017	99.832	1644.44	423.692	1869.45	506.118	794.724	1505.04	616.493	192.691	3044.77	1201.96	2459.48	1771.81	1518.09	2257.45	1349.98	1512.01
	2959.55	539.507	1597.23	805.044	733.373	546.022	1297.05	1190.32	1266.4	1181.7	4136.03	1297	890.049	130.029	977.042	915.696	778.678	1910.66	64.4681	1106.93	464.097	582.954	48.444	911.041	877.098	174.709	62.3667	462.303	393.592	1058.65	1104.76	206.761	218.504	1298.43	605.51	1674.04	408.862	1045.34	658.977	289.866	298.294	2395.42	1148.23	1557.72	1307.2	748.211	1205.85	1181.47	294.037
	2571.78	1163.77	620.818	935.444	86.2257	271.772	1183.62	1086.17	890.015	1079.42	3160.3	2100.66	830.855	486.737	1055.64	1013.84	2011.88	2731.1	210.579	804.019	382.354	57.9434	73.1163	925.574	2750.96	92.6579	131.927	34.7798	62.3549	725.16	964.162	343.589	186.055	1172.37	1650.92	1478.64	224.396	1295.95	677	368.739	766.871	1407.85	1094.49	2477.98	1183.9	1433.49	1191.64	1308.79	293.645
	2714.11	887.675	397.05	1072.27	720.869	11.2675	1070.19	982.023	1115.96	983.168	1604.84	1480.42	771.66	16.8217	1134.24	1111.98	1641.73	2055.49	237.28	791.762	367.851	280.089	76.309	940.107	988.588	328.938	148.06	1555.44	248.061	1063.19	1265.84	368.696	213.379	777.226	1440.18	1283.23	433.597	1398.37	695.023	362.84	370.362	1609.44	1215.72	1811.9	1110.66	1038.76	950.723	1110.49	293.252
	1135.47	899.38	671.336	1209.1	642.925	800.873	956.767	2094.32	1341.9	1057.3	2010.82	1906.47	712.466	543.041	1162.15	1210.12	2191.96	1436.27	98.9699	779.505	553.921	444.396	665.296	954.64	1083.62	954.224	644.607	435.189	189.432	1401.21	783.26	207.203	251.437	817.176	1229.43	74.9464	233.592	1809.4	713.046	578.156	118.46	1811.04	1069.66	2376.08	1509.44	418.567	1365.75	2309.57	292.86
	1704.09	911.085	607.031	1345.93	499.518	609.648	843.34	487.538	993.963	852.727	2617.79	1503.61	653.271	816.252	1190.06	1289.62	2478.4	1909.79	621.531	767.248	549.733	505.014	102.407	969.172	971.83	265.516	308.431	1229.49	85.5105	1174.98	1351.49	71.0039	373.691	1265.2	1018.68	208.868	109.852	2213.9	870.621	657.409	1623.59	1182.95	925.333	2243.46	1245.21	33.5528	957.493	1977.44	292.467
	1366.19	922.79	411.567	1482.76	649.473	1671.3	1039.09	466.314	1069.75	648.152	2469.32	1100.74	623.054	851.837	1392.23	1369.12	1290.05	2171.49	285.561	754.991	436.944	831.422	417.127	781.74	1657.1	589.307	392.611	2023.78	363.66	1404.92	899.033	535.04	395.001	1932.46	807.935	972.944	23.1682	2469.75	941.431	103.526	2862.88	2280.39	781.006	3261.27	1856.99	1918.72	1583.38	1645.3	1158.55
	1575.65	120.443	1006.53	616.898	375.947	1521.65	714.877	1701.24	878.72	601.791	2108.88	1390.97	1763.82	695.732	1228.97	1448.62	1975.4	2270.16	42.0307	742.734	562.742	1473.17	287.041	684.525	1427.53	1087.68	482.177	1348.53	148.604	73.9194	1121.37	719.49	34.3955	2184.24	597.188	111.357	365.883	2233.23	1012.24	79.5715	1910.17	2569.82	1504.05	2593.64	2690.28	2368.3	648.065	1635.56	1583.63
	2897.64	15.1199	1254.69	618.707	460.952	1424.71	913.466	716.145	1749.48	523.278	1748.44	1777.41	2872.16	339.537	568.197	1528.12	462.818	2010.45	622.414	1168.7	51.2736	1198.46	144.726	747.916	1149.51	1252	177.715	1469.94	12.0846	40.8102	871.693	903.94	40.9925	1169.73	591.453	362.813	360.439	1609.61	886.331	355.022	1869.97	1283.64	1314.44	2780.61	2418.28	2396.93	335.553	1625.81	1938.7
	3181.57	339.752	1095.92	602.644	258.159	662.027	1112.06	2133.53	2620.24	1782.76	1388	1626.35	1678.35	55.3801	1148.2	1100.92	349.218	1835.79	1293.17	859.656	8.99765	923.756	327.126	1294.55	1609.59	848.226	310.828	1771.75	95.4819	238.623	809.36	1088.39	512.869	557.416	585.717	284.714	315.829	985.994	760.421	170.304	1829.78	1158.9	1124.83	1886.17	1696.82	1262.94	2101.72	1266.03	991.677
	2841.91	227.703	574.891	586.581	397.95	726.168	363.731	1942.84	2395.99	1524.94	1701.34	1666.05	2545.31	37.205	889.402	710.101	210.812	1861.72	1404.58	902.148	141.842	649.048	119.025	963.966	1638.68	746.187	58.3797	1642.65	245.916	40.7037	1027.45	79.344	642.126	691.68	378.468	808.834	158.923	654.482	634.511	270.956	1789.58	1495.42	935.224	1237.53	2294.29	1829.61	750.276	1123.15	976.97
	1513.56	20.469	795.158	570.518	367.346	790.31	398.849	1425.19	2202.96	1267.13	1841.58	1583.83	950.705	358.917	1083.67	2049.94	633.574	2356.44	1819.28	944.64	216.881	374.34	66.8522	633.383	1855.91	578.102	233.858	1513.56	249.839	29.644	929.536	197.491	664.453	906.336	1300.58	1312.9	344.858	322.97	508.601	478.823	1749.38	1924.65	1762.8	1406.1	2342.24	1499.73	638.691	1293.78	962.263
	3078.68	555.846	1073.54	554.455	485.707	854.451	1226.93	2486.14	2578.41	1223.46	2282.08	1501.6	1890.2	502.773	2251.02	1008.89	485.285	2000.33	1115.09	957.021	139.993	712.184	200.224	681.746	1131.86	651.279	59.4344	1350.74	102.696	337.017	1013.95	292.662	877.858	351.587	788.205	944.798	533.105	1283.93	382.691	1076.77	939.188	1884.13	1257.63	1574.68	1209.56	1194.92	839.658	1390.5	1911.78
	1985.25	665.158	1510.25	1442.82	949.852	918.592	160.016	1735.15	896.241	1179.8	1723.7	1224.57	602.228	451.551	974.569	1612.91	1139.8	2540.49	1505.61	975.329	460.732	966.983	63.4089	730.11	824.492	1016.2	1189.06	2094.05	54.9425	485.579	1015.51	359.262	1091.26	106.171	1010.92	721.765	380.979	2244.9	834.442	1283.42	678.062	1460.49	752.461	1486.2	2082.35	1851.34	1294.08	1487.22	1710.75
	3130.23	90.354	1102.17	1105.38	596.187	1101.67	453.866	984.162	1046.69	1136.14	1978.52	1608.19	1631.32	787.607	895.177	2364.29	1068.94	2166.05	1539.03	993.637	461.459	896.306	683.655	778.473	826.275	342.951	630.23	1564.96	20.2168	392.983	1314.34	572.291	675.949	69.1941	925.63	451.955	213.982	1358.87	854.69	641.145	1410.12	3202.5	707.528	2404.88	2501.19	1709.55	1318.71	1503.14	1398.79
	2966.97	137.01	694.101	767.944	522.712	365.448	729.985	1324.24	1197.14	1079.95	1950.48	2058.03	730.9	232.524	939.922	611.791	998.077	2290.16	1351.49	1011.94	335.331	825.629	11.4297	826.836	1383.82	53.329	711.235	1267.12	73.7007	900.321	956.946	622.044	1045.26	527.479	840.336	494.528	516.474	1293.53	798.022	897.42	1493.82	2739.97	805.025	2277.82	2150.96	2308.8	533.245	3183.84	2715.51
	2640.44	665.708	697.845	1846.36	657.951	746.279	262.457	1664.32	1108.5	1023.76	2234.22	1102.38	1077.12	191.541	959.651	1180.8	927.213	1563.59	1338.4	1030.25	416.365	754.952	448.857	838.002	1471.46	313.886	792.24	1605.34	622.754	1417.54	599.556	137.219	1390.72	213.679	755.041	537.101	68.5558	1585.95	741.354	74.3224	1033.21	2476.1	785.627	2046.15	3006.26	215.927	1420.56	1883.86	1996.86
	1129.27	258.594	719.572	1156.29	306.617	89.9755	334.777	1048.84	1344.45	967.576	2736.82	1293.52	992.5	1324.06	1220.88	1173.55	856.35	2643.48	1361.26	1048.56	108.42	684.275	218.509	849.168	964.545	438.449	873.245	1096.12	141.636	1240.44	851.703	565.739	43.3286	96.9238	920.484	579.674	18.787	1513.46	684.686	9.78285	438.575	2065.97	766.228	2909.36	4365.06	269.535	722.366	2349.62	1278.21
	1434.74	479.815	741.299	855.147	502.622	23.6602	0.164581	1384.05	1128.72	911.388	2681.52	1966.02	988.984	1066.3	933.097	1166.3	1129.96	2698.58	1363.84	754.508	74.1312	588.721	231.693	860.334	1524.2	1627.56	954.25	951.113	295.467	1412.49	1164.52	437.482	33.9307	638.44	1085.93	622.247	246.643	1121.45	627.991	368.95	352.402	3235.27	746.829	2455.59	3599.46	657.826	1547.15	1512.18	2391.11
	4075.61	506.846	471.945	554.006	425.11	619.569	738.399	1130.65	912.996	855.2	1796.94	1995.33	692.189	221.422	1125.55	1159.05	1403.56	2338.01	1264.4	231.139	372.16	493.168	174.122	755.708	940.449	1370.49	897.965	1324.47	409.675	1413.67	1227.16	766.781	243.057	573.853	896.412	664.82	27.5239	1325.01	765.811	22.2202	71.343	3575.23	727.431	1349.57	2427.16	144.947	1338.85	1946.52	1573.04
	3029.29	492.612	1107.1	1049.57	812.787	291.148	486.958	1456.61	999.996	913.987	1825.43	1470.21	1059.46	1176.23	1175.87	883.621	1677.17	2089.06	1317.21	457.107	491.061	397.615	590.164	1190.19	829.733	767.872	559.092	1761.42	161.218	1543.14	1409.39	722.438	497.817	464.282	258.399	594.937	97.3389	1528.57	750.321	368.956	930.162	3373.84	708.032	3766.46	1860.16	536.658	1904.24	1333.55	754.975
	3059.41	637.658	1283.15	795.177	462.264	1127.46	134.18	2171.04	135.596	972.775	2664.71	1668.41	1119.12	1036.94	1226.18	1133.45	1950.77	3148.6	1650.62	73.1088	2.8012	302.061	888.218	1388.94	1890.77	50.1534	607.997	1315.6	231.704	1302.74	1240.52	678.094	110.639	14.046	28.5722	525.054	27.6296	1732.13	714.215	226.281	442.756	4006.48	1182.12	1982.22	1954.34	529.373	1651.52	1882.46	1520.33
	1107.07	1152.73	39.3929	946.825	365.308	118.143	462.782	2032.54	628.781	1103.92	2107.94	1355.61	903.562	893.569	1183.58	1531.65	2224.38	2960.48	1669.89	9.31741	283.939	405.047	11.2656	307.765	1175.85	19.967	656.903	1901.37	253.305	1062.34	1051.89	633.751	81.0143	589.593	405.786	1506.51	209.649	1935.7	678.11	185.728	702.934	3448.7	1024.67	1413.48	1354.57	368.408	1660.03	1576.2	2285.69
	2570.05	946.315	966.776	1448.46	254.561	644.092	378.328	2227.39	258.111	1065.24	1483.32	2231.62	30.1602	1015.07	1310.74	1475.68	1073.05	1492.02	1689.15	170.495	279.117	508.032	203.759	665.093	1339.87	54.65	705.808	1681.02	867.598	1155.77	931.575	589.407	535.464	340.656	348.511	1238.41	388.606	1495.81	642.004	20.5056	590.195	1493.15	867.217	2520.43	1306.15	1566.56	1665.51	1507.81	1073.65
	818.819	739.897	611.995	839.252	212.115	936.074	670.833	1726.43	304.385	1026.56	1878.79	2197.97	1225.02	804.835	1043.88	1419.72	22.0044	2247.62	1708.41	974.88	102.244	611.018	1421.63	1022.42	940.788	453.179	754.713	1971.4	35.1149	1249.21	1060.67	545.064	622.582	26.0517	512.106	970.303	12.6	1913.97	605.899	526.044	201.564	2094.58	709.767	1859.26	1288.39	1672	2270.08	1439.43	2079.6
	1165.52	638.41	634.176	1362.63	405.123	1228.06	1256.49	2559.63	32.6241	987.875	1623.13	1789.9	1831.51	1485.98	881.197	1363.75	541.59	3532.61	1727.67	481.414	330.837	714.003	480.503	1379.75	910.486	351.623	803.618	1634.86	241.278	1342.65	750.781	770.109	566.033	621.29	1915.42	702.2	283.534	1516.2	758.906	303.999	40.5293	2095.4	1181.31	1724.77	2842.89	2295.94	3773.06	1341.62	3404.93
	863.994	848.14	721.762	1552.32	1068.65	1138.51	24.2755	2785.15	760.542	949.194	1976.92	1281.92	887.186	1598.86	11.7359	1307.79	1142.42	2107.38	1448.01	29.5792	421.767	816.989	568.891	1942.95	1160.84	770.459	1051.97	1565.33	214.871	896.252	959.924	995.155	509.484	17.9135	1334.87	918.892	358.402	1118.44	911.914	358.548	671.953	2181.12	1652.85	3237.17	1823.95	1213.04	3371.92	1508.22	2123.94
	1292.22	1091.05	768.952	1225.38	602.396	168.81	1161.31	3142.93	778.832	910.513	1694.82	1155.96	1522.84	1617.38	328.178	2587.69	1592.92	2563.81	1095.6	175.207	437.206	217.603	211.734	562.726	1014.76	1646.39	1087.5	1095.24	279.08	595.342	574.457	1220.2	452.935	101.199	970.687	1135.58	390.7	720.68	1064.92	11.5428	202.224	1680.3	2287.45	1791.31	1397.68	1700.29	2681.73	1133.66	3247.64
	1657.11	1012.19	389.829	2355.49	580.771	648.398	560.247	3216.2	797.123	942.692	2713.07	1077.93	1846.98	750.773	85.7348	2155.01	1193.73	2877.45	211.144	220.506	273.355	2363.35	566.675	751.304	1105.46	1497.66	919.938	2019.07	68.6819	853.482	1109.74	308.195	152.252	571.917	1246.9	1352.27	67.1249	1450.08	1217.93	715.223	228.814	1970.6	2094.49	2167.33	971.42	2002.29	2679.98	1860.84	2739.43
	1350.75	933.33	1404.32	1831.44	775.835	177.756	604.122	1949.83	815.414	974.871	2272.39	1793.68	1449.04	1357.17	256.505	614.201	1462.43	2995.09	46.2732	21.1367	34.7924	606.081	611.862	348.334	1149.32	1348.92	1607.95	1609.62	553.51	1111.62	1321.19	148.225	94.7695	602.528	930.65	1568.97	258.515	1292.43	1370.94	476.797	210.766	2605.66	2502.6	1780.55	3145.09	2555.99	1822.63	1185.75	1070.07
	1480.52	854.468	203.458	958.676	94.4196	213.475	47.4621	2506.43	675.563	1007.05	2521.6	1159.24	34.3957	1052.57	44.9328	1302.28	1786.03	2795.74	358.917	1193.07	114.463	908.616	643.816	368.388	1063.43	1200.19	551.013	1093.5	284.397	913.087	1679.05	25.7659	206.994	633.139	614.395	2031.49	13.6693	1134.78	1285.8	6.2955	826.833	1373.84	1352.45	1429.82	3041.35	2032.25	2392.63	1193.71	1378.98
	1169.53	890.322	315.324	1758.17	416.479	296.891	1001.57	2694.36	535.713	1129.79	2484.46	524.787	1225.11	868.539	475.734	1754.09	28.0608	2583.42	209.628	566.542	238.713	794.137	585.23	119.363	1517.81	1051.46	1193.43	1562.73	508.751	27.1678	1618.89	373.91	229.725	663.75	298.14	1321.2	628.061	672.371	617.133	250.489	979.205	1135.33	1622.94	1783.88	3462.24	2921.45	1717.33	1326.29	1220.21
	1740.78	926.176	359.804	1802.55	1266.72	1849.64	926.37	2264.17	395.863	2101.86	2160.72	894.08	221.238	1696.88	55.246	2205.9	554.649	2256.16	172.287	111.511	15.2067	1208.14	324.93	431.083	1001.94	1642.78	192.134	1251.99	79.8101	262.875	1878.72	223.494	357.388	694.361	1182.59	1501.81	121.222	240.652	1106.32	34.4926	914.092	540.567	2476.08	825.598	2830.99	71.276	733.727	1458.87	1061.44
[truncated: 101 more columns]

## Sheet: UV_treated
UV treated poly(A)60 Intensity tracks
Track #	1	2	3	4	5	6	7	8	9	10	11	12	13	14	15	16	17	18	19	20	21	22	23	24	25	26	27	28	29	30	31	32	33	34	35	36	37	38	39	40	41	42	43	44	45	46	47	48	49
	661.966	868.025	32.7465	200.086	1229.14	1154.64	340.186	48.3948	48.2709	702.213	104.813	123.838	73.4262	110.716	629.921	812.097	643.867	769.291	311.436	1.20554	1716.63	506.88	22.2935	138.996	252.908	311.216	355.718	486.837	1051.92	662.909	67.2397	821.356	454.665	909.837	99.2001	363.066	505.317	729.125	1239.26	552.82	28.0398	0	0	0	0	0	0	0	0
	870.518	984.303	14.1521	731.194	1400.83	1386.41	180.753	188.501	152.662	1225.87	287.695	295.527	11.3856	1319.17	17.8151	460.073	787.39	231.788	31.7563	584.299	1567.38	1908.66	1614.89	359.493	154.24	0.391229	353.155	1019.78	993.185	456.838	231.593	1688.49	606.23	621.109	404.161	191.099	334.602	35.0023	691.222	381.094	193.79	0	0	0	0	0	0	0	0
	904.728	1100.58	56.3226	174.643	1161.75	1748.31	26.8304	269.286	315.871	590.513	60.0146	276.522	362.628	1301.1	176.961	361.501	96.9259	267.232	281.551	981.128	1462.79	1031.9	215.241	468.948	65.0237	86.6357	955.167	997.685	907.032	546.296	961.705	376.188	757.795	8.29083	260.918	102.309	1210.48	457.788	1111.8	439.077	238.787	0	0	0	0	0	0	0	0
	938.939	864.99	269.904	830.92	922.665	1254.94	31.2081	442.046	53.9261	672.418	77.515	467.693	124.295	1283.03	164.183	505.031	1062.13	53.0834	988.874	927.38	1583.62	2110.29	452.659	14.5898	165.546	77.4192	1557.18	975.586	1088.49	484.594	1104.81	733.449	909.359	246.119	106.853	230.578	268.893	488.24	1151.78	69.3997	622.319	0	0	0	0	0	0	0	0
	919.993	629.398	94.4325	348.73	934.025	1392.66	247.19	439.255	41.3302	641.107	372.588	81.3711	203.097	1264.95	522.296	648.561	77.106	79.027	243.949	976.227	903.671	1120.33	502.989	433.963	145.674	190.77	1439.89	953.487	1208.98	233.752	979.74	288.917	1060.92	248.115	391.917	125.714	446.629	518.693	1038.19	25.1971	9.44324	0	0	0	0	0	0	0	0
	923.614	762.566	136.385	245.068	945.386	1631.7	9.73547	536.66	56.751	609.795	317.095	748.476	384.489	1246.88	763.435	792.09	1.89146	105.478	104.056	731.358	467.281	466.097	731.589	444.153	215.087	270.389	1177.39	626.517	993.113	223.03	914.678	694.027	1212.49	43.1328	240.671	4.693	109.23	549.146	978.426	408.677	2.85047	0	0	0	0	0	0	0	0
	927.235	950.103	442.691	506.788	761.215	1266.96	474.148	634.065	93.766	578.484	1.41529	341.961	570.754	1228.81	956.181	143.297	358.156	491.847	1594.13	314.32	584.5	762.848	508.008	216.254	64.9738	279.923	914.882	786.049	1046.07	290.866	1172.24	915.332	628.453	8.54666	75.021	234.202	307.096	579.598	918.662	124.971	251.534	0	0	0	0	0	0	0	0
	823.819	1137.64	208.286	521.421	577.044	1128.04	283.386	731.47	338.076	569.304	334.241	854.817	48.9725	1706.7	1148.93	688.889	408.46	367.621	368.505	28.8589	211.274	1347.91	51.7085	229.261	158.589	63.2089	652.377	639.168	696.261	669.733	1271.52	649.776	82.1704	1232.26	14.7144	877.649	111.904	1588.09	858.897	227.377	190.032	0	0	0	0	0	0	0	0
	1338.43	706.07	23.7053	1026.72	265.186	731.817	85.5119	828.875	1047.13	794.95	489.343	175.059	197.845	98.6555	1551.5	1302.94	169.975	331.823	59.2863	30.5444	1472.66	1074.45	16.1501	411.095	279.071	336.867	1248.6	643.932	940.19	337.536	972.423	269.8	468.154	285.924	907.041	1001.98	53.4078	1263.97	798.864	35.5351	236.244	0	0	0	0	0	0	0	0
	912.861	682.957	195.754	578.86	224.559	1121.74	142.51	298.569	1111.08	895.389	754.239	452.503	200.601	332.59	1236.92	426.894	188.544	324.787	170.077	155.924	788.114	1471.98	274.714	903.044	29.7964	183.172	1194.6	648.696	643.582	622.973	699.591	282.334	407.193	32.9426	878.955	1015.02	37.6706	1636.62	738.831	139.112	353.295	0	0	0	0	0	0	0	0
	638.118	659.843	139.316	1056.44	470.62	1354	37.7886	143.747	994.703	942.286	830.415	747.881	135.024	103.853	1277.02	597.85	69.1603	2.50456	680.574	701.884	2.54053	1181.66	383.36	1377.46	130.853	271.857	1140.59	808.779	829.78	1283.89	1262.2	294.867	3.03784	696.803	850.87	920.649	203.034	984.682	678.798	765.366	386.982	0	0	0	0	0	0	0	0
	353.009	675.933	43.7293	1004.21	118.6	1319.63	390.151	686.797	878.328	989.183	850.124	525.263	231.881	169.394	1317.12	602.699	248.248	337.26	70.8983	1411.03	50.4006	324.791	1139.56	1155.6	49.9097	580.432	1086.59	129.463	948.355	296.933	873.332	307.4	518.233	80.7738	822.785	1322.53	166.031	1146.99	618.764	397.847	604.509	0	0	0	0	0	0	0	0
	724.323	692.023	252.257	930.045	182.427	1697.88	232.384	43.2184	340.027	1036.08	414.948	37.4822	40.0979	134.129	1357.22	1052.49	121.963	58.7147	264.931	487.048	2770.8	746.751	505.759	1085.69	301.626	174.92	1032.59	49.6235	693.821	108.572	610.548	319.934	177.533	324.053	304.99	1228.5	802.444	1183.42	275.408	465.185	822.037	0	0	0	0	0	0	0	0
	580.125	803.35	433.482	728.826	72.9426	1481.74	380.757	214.082	386.868	1082.98	710.297	81.7278	234.293	395.619	1397.33	221.066	27.316	335.111	997.51	956.042	1868.85	171.257	553.657	1015.77	273.584	149.659	984.051	20.1068	912.933	341.349	981.126	332.467	620.383	303.192	302.826	1134.47	748.898	1219.85	312.698	362.855	1039.56	0	0	0	0	0	0	0	0
	695.135	844.539	111.732	361.993	182.141	1571.09	42.514	264.795	508.716	780.744	1176.28	243.735	111.812	539.443	775.409	350.379	474.477	144.988	13.722	647.914	1780.3	363.001	37.5034	945.86	188.922	168.45	935.516	459.384	527.21	283.408	1244.56	457.937	1444.18	271.075	200.188	1040.43	737.383	1178.99	117.56	89.328	1257.09	0	0	0	0	0	0	0	0
	644.971	960.047	344.236	15.5359	469.349	923.494	133.356	581.078	1.40105	478.51	933.898	373.328	64.2486	961.445	412.549	389.63	443.451	76.4531	228.841	833.355	2406.61	276.362	733.311	871.524	350.623	183.783	886.981	286.013	442.38	778.828	755.202	583.408	1319.57	824.664	234.45	946.401	725.868	1138.13	97.698	693.293	1293.17	0	0	0	0	0	0	0	0
	785.985	1075.56	337.062	317.735	52.4179	1493.82	333.358	18.1757	51.946	672.72	1020.08	553.484	594.103	816.349	164.603	52.4815	3.23846	539.829	406.707	1047.58	1559.11	441.235	399.391	797.188	71.7622	348.668	838.447	196.91	739.946	35.691	1049.77	708.878	784.685	152.267	39.3456	1091.95	714.353	1097.27	10.4381	285.771	1215.97	0	0	0	0	0	0	0	0
	754.144	703.159	321.801	345.953	128.253	1084.67	231.139	351.747	448.165	866.93	910.609	17.3645	242.786	671.254	375.604	130.796	885.672	51.3117	17.1561	0.748863	1411.98	244.998	496.49	722.852	47.1589	146.955	280.444	446.231	777.534	1213.73	825.722	834.348	843.844	51.9647	453.381	892.246	702.838	1004.41	146.611	272.312	116.262	0	0	0	0	0	0	0	0
	757.742	804.623	446.604	319.218	790.795	1498.19	83.2324	342.396	400.86	1061.14	372.26	321.677	306.156	526.159	791.101	377.126	1083.85	96.3015	39.4445	16.1845	1001.78	1625.36	775.325	1063.26	107.26	61.0974	303.194	208.409	174.714	642.335	672.399	959.818	313.129	304.215	1028.29	692.541	691.323	824.523	391.972	117.862	60.1621	0	0	0	0	0	0	0	0
	751.609	906.088	167.204	94.9001	349.994	1334.56	434.41	265.18	190.459	1255.35	922.131	467.265	996.397	556.007	634.192	1218.35	978.47	335.184	422.523	73.1523	1908.57	1409.48	286.31	825.798	459.027	415.49	110.411	401.367	965.531	686.836	519.077	15.8067	933.864	206.746	984.114	492.836	470.566	837.205	406.811	247.938	269.408	0	0	0	0	0	0	0	0
	745.476	1007.55	194.967	6.06528	369.942	1036.72	1151.31	1014.63	439.23	518.31	476.424	146.785	1304.32	585.855	154.218	481.687	1159.51	53.6084	338.527	30.4864	1987.24	690.662	473.177	35.9575	154.504	392.94	10.2818	418.124	984.938	731.338	365.755	248.398	326.352	480.611	928.7	288.642	496.183	1376.77	39.9522	2.47532	165.504	0	0	0	0	0	0	0	0
	739.343	919.899	66.8075	247.773	602.214	693.832	1049.92	715.931	745.14	487.017	764.447	85.2174	1688.29	615.704	197.668	1300	7.18176	89.921	400.816	935.292	1438.9	1239.54	236.504	437.988	81.8729	96.7483	83.3154	110.74	1069.19	775.839	418.715	466.268	812.221	116.904	1454.8	357.081	31.2856	844.328	175.208	277.394	116.663	0	0	0	0	0	0	0	0
	733.21	978.99	418.256	178.661	219.004	1369.12	834.598	857.4	745.202	557.902	428.558	11.4537	1624.11	645.552	15.4073	70.1997	453.472	304.58	60.1018	304.328	555.14	687.037	22.3177	349.476	680.348	52.5133	516.512	282.519	1149.64	820.341	471.674	86.8244	949.245	506.199	857.423	200.84	409.344	1526.89	760.032	214.098	881.17	0	0	0	0	0	0	0	0
	727.077	1783.23	13.3923	172.936	78.2561	1504.64	1346.94	936.74	745.264	30.7184	486.562	2.04424	844.734	675.4	1052.23	101.926	73.8986	202.225	25.0181	53.6111	76.472	597.289	249.195	307.567	47.8573	32.0053	479.88	381.038	830.338	864.842	524.634	114.828	770.943	134.741	260.05	192.852	292.918	1483.8	957.852	21.3076	796.864	0	0	0	0	0	0	0	0
	851.968	1232.54	20.5965	492.02	320.04	1442.47	1430.5	1016.08	684.643	316.43	895.307	1368.51	381.119	669.39	1144.45	141.148	49.9389	160.858	164.118	229.187	610.67	1038.16	200.574	293.408	60.0025	12.3666	238.994	524.195	809.246	990.751	577.594	744.721	568.829	380.801	340.806	160.314	140.167	1440.7	1155.67	36.4428	712.558	0	0	0	0	0	0	0	0
	1029.25	864.634	461.974	435.205	17.3724	1108.49	1514.07	1095.42	314.329	826.987	365.553	530.061	72.6905	663.379	1236.67	355.694	263.217	471.686	192.695	12.4779	893.372	943.279	475.383	499.148	119.133	219.472	182.744	248.391	1178.75	587.005	630.553	658.723	696.573	316.263	421.562	681.955	39.1808	1029.27	1353.49	136.324	645.248	0	0	0	0	0	0	0	0
	763.303	876.796	532.748	303.385	84.9994	964.533	1597.63	1174.76	1011.8	966.62	529.018	557.299	192.626	657.369	707.24	475.823	37.1235	139.073	480.902	327.723	204.503	1214.54	198.094	847.34	168.191	273.878	405.29	131.948	1836.92	724.407	258.832	745.929	598.645	124.604	502.318	850	393.892	1279.39	1551.31	181.532	577.939	0	0	0	0	0	0	0	0
	907.336	845.526	16.1141	74.8052	31.1981	1181.66	1681.2	467.97	825.512	1093.83	237.61	356.175	429.754	15.2229	1315.27	816.78	298.823	309.777	449.187	439.459	730.226	1485.81	0.95431	564.054	411.598	203.534	29.389	72.6955	1114.93	770.001	498.473	16.0117	918.149	442.293	550.249	740.712	461.148	1060.3	436.723	60.9217	510.629	0	0	0	0	0	0	0	0
	761.533	630.974	194.581	429.839	13.0814	1564.17	1783.88	333.473	639.228	327.213	546.305	248.023	576.2	162.31	8.86825	1305.56	645.297	128.781	221.901	38.1636	717.526	761.154	279.964	197.647	50.9323	31.0244	178.073	470.857	1011.02	941.747	26.8417	391.701	786.147	85.4364	598.181	631.424	157.034	1169.37	95.3889	292.983	443.32	0	0	0	0	0	0	0	0
	695.17	930.541	15.9513	163.315	99.2688	1197.16	1460.69	357.584	16.8936	208.735	657.413	66.3482	160.615	99.2598	664.626	1139.64	548.112	145.227	310.064	165.509	126.364	926.839	432.215	325.954	516.284	147.458	533.362	898.904	854.832	1519.42	182.287	482.506	654.145	50.9082	646.112	851.516	984.204	1086.47	48.1041	1143.31	376.011	0	0	0	0	0	0	0	0
	863.922	626.554	168.826	308.75	280.391	1284.13	1137.51	515.988	169.428	372.281	1136.15	19.4929	114.66	269.424	468.318	973.727	219.606	40.6085	735.146	143.827	134.785	454.004	32.1492	465.802	240.106	96.7365	96.3837	401.636	783.262	1100.55	145.154	314.17	807.561	391.017	694.044	1033.53	57.0496	964.277	11.4306	604.833	19.1798	0	0	0	0	0	0	0	0
	981.411	961.756	157.481	73.5735	25.5708	1446.88	814.32	176.031	69.4498	30.1324	415.392	28.3116	600.1	551.741	301.285	451.132	358.962	396.891	487.858	325.358	398.737	1805.48	2.86609	1225.45	359.018	297.857	173.489	281.931	701.45	1143.27	228.966	116.154	853.491	418.242	693.376	108.774	249.167	1029.09	268.189	86.9597	79.3767	0	0	0	0	0	0	0	0
	749.259	1028.7	116.797	154.582	72.3155	1196.15	979.509	161.1	137.932	435.148	292.82	370.406	31.7979	197.285	346.129	2018.45	7.65597	68.299	19.9002	220.739	169.561	1463.38	28.6593	1422.37	598.488	153.091	696.994	624.692	729.856	966.4	26.093	972.874	679.968	694.576	692.708	243.826	169.282	1093.9	476.481	449.779	636.418	0	0	0	0	0	0	0	0
	638.733	672.317	234.649	66.422	519.292	1134.34	1144.7	9.77633	340.287	223.591	648.203	140.242	285.86	17.9267	146.106	1395.3	232.339	440.104	218.741	169.373	1891.1	824.385	339.701	1395.64	547.269	342.464	296.022	74.32	758.262	1097.64	160.888	461.841	804.22	183.454	560.872	340.83	170.901	595.131	404.627	372.474	178.92	0	0	0	0	0	0	0	0
	719.904	1024.24	436.243	186.993	1042.65	1242.2	1309.89	554.764	291.176	364.153	416.521	156.783	90.239	7.88652	16.8119	772.151	384.447	401.837	312.238	297.126	280.912	890.81	156.96	700.777	496.05	494.033	288.808	13.8162	786.668	1274.7	0.345843	671.958	875.596	736.08	429.037	280.418	131.622	1141.01	123.504	611.692	126.857	0	0	0	0	0	0	0	0
	773.425	514.177	122.875	748.925	1015.83	1197.9	1648.29	44.4363	497.376	506.691	664.455	11.3677	183.869	11.8113	198.117	1026.62	590.625	381.255	121.611	730.705	597.861	415.577	78.2939	66.2662	255.195	304.205	91.2813	235.785	815.073	989.687	37.4139	882.075	935.122	157.476	297.201	155.55	22.7529	1038.31	105.133	99.0955	226.771	0	0	0	0	0	0	0	0
	1144.46	986.62	111.786	155.323	989.007	1475.27	1148.27	41.9529	427.985	53.1948	53.648	1427.12	56.9755	387.168	1271.45	3003.44	128.017	513.373	394.691	1061	382.193	1191.96	12.0586	542.556	29.973	44.5457	110.866	113.026	453.738	704.678	20.4311	444.336	650.967	263.68	415.78	153.06	724.525	1298.66	187.056	293.629	186.63	0	0	0	0	0	0	0	0
	748.984	720.762	130.386	347.894	962.186	1165.63	1150.03	287.48	79.3417	437.99	217.479	389.28	231.833	555.141	1232.57	624.241	16.2956	489.342	1121.56	1730.85	2120.08	1219.97	6.80418	5.87526	3.26632	128.525	289.115	204.91	626.267	860.174	513.632	747.202	531.664	167.046	534.36	347.983	777.099	1053.16	70.2209	46.2294	591.864	0	0	0	0	0	0	0	0
	804.07	934.699	114.193	301.047	1356.51	1139.24	463.014	397.689	86.8101	121.857	587.21	383.926	1606.83	380.749	1193.69	294.62	61.1117	507.691	915.106	1175.01	2495.87	603.34	251.178	84.3222	231.911	159.166	6.68574	202.144	562.881	1212.7	321.089	1050.07	602.598	747.476	652.939	393.054	829.673	681.352	127.005	192.155	345.093	0	0	0	0	0	0	0	0
	781.988	869.122	518.785	187.263	1116.54	1535.13	903.191	1257.69	466.643	420.006	417.779	146.231	1474.03	409.241	1154.81	374.809	37.2547	224.871	988.013	1215.76	2084.93	1417.92	1188.62	630.088	241.055	207.277	285.177	283.247	915.54	1047.04	508.954	834.93	794.206	1065.83	771.518	139.769	882.247	1178.57	195.405	310.589	379.919	0	0	0	0	0	0	0	0
	819.781	1305.39	467.597	78.9088	1067.04	1934.25	1064.52	54.5823	18.0513	498.482	603.997	945.722	1341.24	567.526	928.709	217.392	613.115	346.387	1049.51	1256.5	1673.99	807.162	846.505	693.021	328.737	335.073	542.405	117.82	1327.56	758.427	411.034	795.773	569.081	357.256	890.098	158.015	916.61	1132.1	124.607	196.522	671.712	0	0	0	0	0	0	0	0
	857.575	654.519	282.035	453.75	1017.53	1219.16	1225.84	126.076	38.6617	105.869	356.966	1024.5	1208.44	47.0221	1105.53	777.858	131.145	234.349	708.209	1297.25	1263.06	850.94	488.913	499.818	9.45432	543.974	160.102	268.866	552.636	1330.76	94.266	756.615	609.524	694.684	764.82	507.782	884.708	1085.64	150.974	64.2286	706.945	0	0	0	0	0	0	0	0
	895.368	856.829	355.185	205.667	968.033	1779.19	1812.55	824.671	313.595	457.777	349.432	888.594	1075.65	538.836	818.5	885.548	14.7384	45.3687	1117.82	1337.99	852.121	894.717	555.993	409.713	268.722	577.774	9.11795	7.53793	1012.07	1741.27	274.868	836.903	716.224	712.149	639.543	274.749	852.806	1191.2	300.036	259.942	529.323	0	0	0	0	0	0	0	0
	933.161	1189.78	308.483	350.017	918.532	959.854	2120.29	818.566	982.953	44.2629	352.275	840.793	942.851	88.454	1238.9	12.5318	27.1263	995.336	1009.16	302.816	441.184	1560.53	349.558	187.348	877.055	21.6593	324.37	15.1045	861.987	1427.23	306.794	775.476	1128.08	753.015	1127.91	80.1703	767.708	1450.98	89.3837	159.828	197.912	0	0	0	0	0	0	0	0
	988.155	1269.65	382.585	419.702	812.159	1042.26	2052.81	124.026	891.03	191.576	1058.57	792.991	288.191	801.925	225.929	862.76	335.075	1249.04	1065.4	578.633	358.472	535.884	374.558	9.98929	709.213	333.525	75.4234	263.771	1158.64	1170.82	306.073	714.05	754.335	331.688	1068.85	206.498	686.961	1468.17	1079.35	389.348	962.007	0	0	0	0	0	0	0	0
	1043.15	973.257	490.777	383.675	723.884	1705.8	915.199	448.836	799.107	297.723	259.165	745.19	190.251	89.7483	648.183	396.139	295.4	44.0042	728.907	4.51748	70.7803	1205.7	960.697	300.497	640.531	56.2447	636.652	24.7336	670.996	1386.12	259.464	652.623	687.791	383.95	1009.78	343.81	606.215	1407.27	11.5485	1044.89	239.045	0	0	0	0	0	0	0	0
	1098.14	1314.47	347.219	446.618	700.493	976.685	869.543	345.364	707.185	8.82243	175.259	697.389	138.44	104.645	27.4476	712.456	347.88	161.627	805.731	35.9109	291.683	1007.67	1199.65	16.6742	571.848	211.992	289.182	25.1222	938.275	1524.11	58.8785	591.197	882.774	668.436	950.715	275.129	525.468	921.012	286.877	776.129	152.928	0	0	0	0	0	0	0	0
	1177.32	1808.93	93.8641	158.997	1098.05	1029.87	823.887	54.5203	615.262	281.81	103.595	703.398	75.2452	229.167	477.347	898.493	12.3361	213.757	1165.31	430.3	410.515	448.497	1133.8	258.114	738.836	423.394	244.241	308.081	471.08	1749.95	157.758	871.273	367.938	664.323	1205.35	80.4624	818.804	1164.57	98.8921	294.503	391.462	0	0	0	0	0	0	0	0
	1256.49	1146.91	35.0837	42.0795	943.409	925.203	778.232	300.825	653.047	18.4967	608.762	709.407	0.644716	262.126	70.263	1459.82	42.6443	420.287	1187.33	52.1833	406.552	374.703	1067.96	299.433	905.823	125.327	94.616	503.943	840.099	1819.64	321.14	623.409	579.964	386.46	1459.98	1206.65	1112.14	955.197	427.152	1598.23	315.851	0	0	0	0	0	0	0	0
	1029.01	851.899	16.1844	258.751	788.765	1248.96	732.576	440.243	690.833	32.0569	178.679	839.639	83.969	124.115	1152.24	381.039	426.121	261.625	1206.22	1100.13	663.981	1618.44	1124.47	784.85	1072.81	141.803	39.5954	315.273	1026.19	1169.46	11.4596	628.92	1305.25	1298.96	1127.57	810.463	952.628	2108.91	148.621	1288.18	82.2901	0	0	0	0	0	0	0	0
	1071.45	449.245	116.047	308.474	969.139	953.51	686.921	459.785	637.947	1078.83	297.954	898.257	355.866	351.088	1313.41	1689.09	135.775	44.4862	1341.75	667.07	427.083	1833.51	851.397	95.1325	679.45	32.1676	174.26	52.9473	1151.76	1456.14	111.349	634.431	709.342	1368.43	795.167	875.542	881.657	1490.37	48.2674	1447.66	26.2672	0	0	0	0	0	0	0	0
	1113.9	1534.15	829.674	47.0375	1149.51	868.896	1317.49	786.027	585.062	271.681	700.696	956.875	299.117	13.3389	1474.57	1711.41	133.024	1328.67	1182.78	548.934	1093.13	1631.21	578.329	2.48517	713.849	178.887	111.161	90.0829	1277.34	1339.14	406.916	639.943	702.024	1013.75	462.763	940.621	810.686	1016.83	51.9285	1397.32	38.9904	0	0	0	0	0	0	0	0
	1156.34	1126.19	1157.58	38.1657	358.016	980.275	1217.84	1108.12	532.177	274.382	626.967	1015.49	212.349	269.656	1113.71	1382.13	494.243	1129.85	1298.61	655.637	295.936	785.063	305.26	399.694	1208.05	224.222	48.9457	403.103	1021.01	1385.29	398.941	1176.69	869.65	659.08	370.433	503.044	739.716	1355.33	357.617	1315.14	285.195	0	0	0	0	0	0	0	0
	625.467	1067.52	1336.34	18.7389	422.431	1251.66	1322.61	864.25	479.292	80.9418	415.992	917.923	47.2561	44.9475	897.822	1918.71	108.994	1383.75	1549.78	347.461	566.979	1295.41	1190.8	401.022	1620.09	2.97413	306.694	294.719	937.933	1778.12	185.435	989.985	701.66	506.071	278.104	136.5	934.203	917.201	214.476	2233.78	216.521	0	0	0	0	0	0	0	0
	816.039	1223.07	1265.46	274.995	469.218	988.047	1246.07	1692.3	375.284	90.0025	372.085	1575.1	125.287	1696.01	785.208	1499.26	342.605	707.506	1472.75	1364.11	156.105	1157.3	933.099	78.5446	1041.52	165.353	582.141	15.1576	1043.17	1206.23	184.2	803.279	491.837	814.747	294.312	218.019	1128.69	125.37	211.644	1552.76	91.6111	0	0	0	0	0	0	0	0
	787.04	846.787	1194.58	25.2458	918.6	1309.83	1048.03	1270.22	388.661	273.12	352.529	743.512	286.291	109.678	902.879	1680.23	438.97	657.668	1136.92	293.658	449.196	1269.88	940.002	258.034	615.079	95.3267	333.738	95.1765	590.222	877.354	11.4475	119.515	776.014	758.543	310.52	178.017	811.573	122.168	1430.12	219.379	83.902	0	0	0	0	0	0	0	0
	758.04	818.514	1123.7	143.145	883.47	1280.9	1305.28	1032.58	16.2813	158.974	168.07	1347.58	445.824	44.05	1020.55	893.315	90.8664	607.829	1070.81	282.581	742.286	2382.46	946.904	760.636	1215.58	92.7656	124.017	481.167	688.614	1249.85	209.462	78.9271	988.54	891.814	326.728	146.564	636.785	0.714174	1033.05	46.1681	0	0	0	0	0	0	0	0	0
	1038.55	1042.94	37.3292	13.663	751.199	1197.13	968.764	766.365	481.598	8.47289	459.812	941.267	193.509	307.703	1138.22	824.358	930.705	144.092	1004.69	798.934	354.371	1645.06	663.506	1170.33	513.706	1109.12	34.2259	223.763	896.686	1224.17	598.89	252.051	1045.74	485.637	342.936	33.9908	461.996	787.923	564.068	0	0	0	0	0	0	0	0	0	0
	1069.11	868.337	184.549	544.351	577.185	1174.1	632.246	500.152	96.4307	269.815	395.732	1043.55	80.7595	67.4114	1234.96	755.401	769.193	392.58	938.581	645.529	722.332	907.666	380.107	760.285	456.889	1006.51	602.56	471.367	1101.35	1191.92	374.408	427.932	1124.62	474.18	359.144	230.059	287.208	204.561	206.982	0	0	0	0	0	0	0	0	0	0
	1099.68	1289.85	247.708	15.7483	97.167	1372.98	641.43	261.82	109.244	4.08924	9.48432	855.546	96.0552	146.196	1106.32	1615.09	577.164	29.6845	727.828	366.701	768.747	1084.6	755.47	61.2144	400.073	572.021	776.141	594.923	871.187	1062.57	187.665	34.7325	892.533	1293.5	156.569	1250.72	409.993	934.333	83.309	0	0	0	0	0	0	0	0	0	0
	570.817	1242.46	323.362	101.554	423.188	1571.85	321.208	297.576	101.946	322.984	308.011	1103.96	361.647	493.378	1127.33	134.164	280.756	16.3332	64.5128	832.662	449.231	732.25	254.329	460.23	589.059	760.563	90.3024	267.019	780.883	925.403	187.767	304.007	868.496	624.057	396.365	1120.56	51.2602	523.575	267.602	0	0	0	0	0	0	0	0	0	0
[truncated: 101 more columns]
